# Supplementary material for: Genome-wide identification and expression analysis of the U-box E3 ubiquitin ligase gene family related to salt tolerance in sorghum (Sorghum bicolor L.)
Source: Front Plant Sci. 2023 Mar 17;14:1141617. doi: 10.3389/fpls.2023.1141617 (PMC10063820; doi:10.3389/fpls.2023.1141617)
Supplement: Supplementary file 3 [file Table_1.xlsx]

## Sheet: Sheet1
PUBID	locus_tag	GeneID	Chrosome	Start	End	Strand	SpeciesTreeGroup	Sub-Class	Proteinlength	U-box domain	Additional Domain	MV(Da)	pI	CDS len	exonNumber	Subcellular location	cds	protein
SbPUB46	SORBI_3008G044300	KXG23010	8	4362514	4363878	+	1	I	454	7-74	-	47729.3	6.66	1365	1	Endoplasmic reticulum	ATGGAGGACTTGAGCGGCATGCGTCAACACCTGATGTGCCCCATCTCGCTGCAGCCCATGCAGGACCCCGTCACGGCGCCCACCGGCATCACCTACGACCGCCGCGCCATCGAGCGCTGGCTCGCCGCCGGCCACGCCACCTGCCCGGTCACCGGCCAGCCACTCGCCCTCGCCGACCTCACCCCGAACCACACGCTCCGGAGGCTCATCCAGTCCTGGCGCCTGCCTTCCTCCACCTCCACGCCGCCGGCGCCGGACGCGGGTGAAGCCAAGCTGCTGGCAGACGACGTAGTAGAGCAGCAGCAACGGCCGCCGGAGGTCGCCGCCGCCGACGTCGTCGTGAAGAAGCTGCTGTGTACGGTTGCTTGCCCATCCGTTGACGTGCTCCGCGAGGCCGCG…	MEDLSGMRQHLMCPISLQPMQDPVTAPTGITYDRRAIERWLAAGHATCPVTGQPLALADLTPNHTLRRLIQSWRLPSSTSTPPAPDAGEAKLLADDVVEQQQRPPEVAAADVVVKKLLCTVACPSVDVLREAAEVASESDVARRYMVDAGVLQRVLRVIVSSASEVIKSTYPEHQVRRSLEATRTVEAGLDLVRALAVSGDELRPLVVADTHVHNLLDAVTDVLVALEPVGTSGGDTDTARESVVRLLDSVTEAASSAVLERLRPELFRAVTAVVRDRVSPGAMRCALRVLLHACPLGRNRALVVDAGAAHEAIELELDAPPPSSSPASAGGGGRRVTELAMALLAELCACADGRAAVAAHPAGVAVVARRLLRVSAAADACAVRVLAAVGGRAASPEV…
SbPUB1	SORBI_3001G272900	KXG38738	1	52754506	52755990	-	1	I	494	52-123	-	51909.8	5.96	1485	1	Plasma membrane	ATGGCCTCCATTACTAAAGTCCTTCACTGCTCCATTCCCCGGAACGCTCACCCACTCACTATTCAGTCTCCACCTTGGCCGTCCATGTCGTCCCAGCAGCAGTTGTGGACGGCTCCCGCCAAGGAGGAGGCTCCACCGCCACCACCACCACCGCCGCCGGAGTTCCTGTGCCCGATCACGCTAGACCTGATGCAGGACCCTGTCGCGGCGCCCACTGGCATCACCTACGACCGCGCTGCCATCGAGACCTGGCTGTTTTCCGGCGGCCAGCGCACATGTCCGGTGACACACGGCGACCTCAGCGCGGGAGACTTCGTCCCCAACCACACTCTCCGCCGCCTCATCCAGGACTGGTACGCCACCAACCGTTGCTGCAGCAGCGTCGACCGGGTCCCCGCC…	MASITKVLHCSIPRNAHPLTIQSPPWPSMSSQQQLWTAPAKEEAPPPPPPPPPEFLCPITLDLMQDPVAAPTGITYDRAAIETWLFSGGQRTCPVTHGDLSAGDFVPNHTLRRLIQDWYATNRCCSSVDRVPATPEEAAVAELEGATRAGDAERCAAAARGVRRLAWRAAEQNRRRGLESAGAARALAAAFTFFAATADDAAAATDDVLDVVLAALVLVMPMDEAAILAVGSSSASVARLVAVAANGDLHRRLQAVVVIREIISLSAYRDTTTDLSANAEAIAEVLVKTIRDGICQPATRACLVTAYHLACTGGESAAARLAAAGVVTVLVELLVDADRSTAEKALAALDAALAASGDGRARARADALAMPVLVKKMFCVSDAATALVVSVLLRICKKC…
SbPUB11	SORBI_3002G188700	KXG35540	2	57447925	57451045	+	2	I	716	297-365	Arm	75503.6	7.77	2151	2	Nucleus	ATGCCGCCGCCTCCGCCAACGGGCGAGCCGAAGCGCCGCCGCCTGCTATCCCTCATGGCAGTCTACCCAAGCGAGAGCATCGCGCCGGCGCCTGTGTTCAGCTCGCTTCTCGCGCTTGCGGCCGACTTGTCGAGTCAAGGGTTCGGCGCCGACGCCGGCGCCTTCCCTGTTCTCCGGCGTGGATTACGGCAGGCAGTGCGGATTGCTGGCCTCCTGCTCGCGTTTCTGGAGGAGATCCAAGACGTGACGGCGACGAAGACGGCAGCTCTGCCGTCATCGGCGGTGCTGGGGCTCACGGAGCTGCACGTGGCCATGCAGAAGCTGCGGTTCCTCCTCTCCGACTGCGCGCGACGGGGCGCGCGGCTGTGGGTGCTCGTGAACGCCGGACTGGCCGCGTCT…	MPPPPPTGEPKRRRLLSLMAVYPSESIAPAPVFSSLLALAADLSSQGFGADAGAFPVLRRGLRQAVRIAGLLLAFLEEIQDVTATKTAALPSSAVLGLTELHVAMQKLRFLLSDCARRGARLWVLVNAGLAASELRVILGSVAAAVDALPKEVVDASVEAGELARLMSEHAWRAAVRPDAGDERAARSVRSILEQFKSGVSPDAEDVRRVLEHIGVRSWSDCSEEIAFLEDELRTRLDGGAGGDSSSSSSSSDAVLINSLMAFMVYCRVVLFDQIDANPKVDAASRPPARCPDWLRPETLQCPITLDLMTDPVTVSTGQTYDRESITRWIKAGCCTCPVTGERLRTADVVPNAALRGIIERMLLSNGVSLPDRSISGHRHGALGDTAVAFGPAAAGAAR…
SbPUB50	SORBI_3009G153200	KXG22102	9	50944346	50947868	+	1	I	457	30-93	-	46859.6	8.21	1374	3	Nucleus	ATGGACGCGGCGGCCATCGCCGGGCAGCAGGCGAGGCGCCGGATCCGGCCGCCGGAGCCACTCGTGATGGCCGCGGCGCCGCCGACGCCCGCGGCGTTCCGGTGCCCGATCTCGCTGGAGGTGATGCGGTCGCCCGTCAGCCTCCCCACCGGCGCCACGTACGACCGCGCGTCCATACAGCGCTGGCTGGACTCCGGCCACCGCACCTGCCCGGCCACGCGGCTGCCGCTGGCGTCCACCGACCTGGTCCCGAACCTGCTGCTGCGCCGCCTCATCCACCTGCACGCCGCCACGCTGCCGCCCTCCCCGTCGCCCGAGGAGGTGCTGTCGCAGCTCGCTGCCGCGGACGCGGACGGGGAGCCCGCGGCCGCGGAGAAGGCCGTGCGCTCGCTCGCGGCC…	MDAAAIAGQQARRRIRPPEPLVMAAAPPTPAAFRCPISLEVMRSPVSLPTGATYDRASIQRWLDSGHRTCPATRLPLASTDLVPNLLLRRLIHLHAATLPPSPSPEEVLSQLAAADADGEPAAAEKAVRSLAAKIAPEKGKRASVASAVSADLDSAVPALLSFAKGGPGAGARVDAVRVLATVAPELVSYLTGDDGTEKKRDRVSMAVEALAAVLSADGIAEEAREALVVALLAEDLGRLVTTLLGAGANGATVLEAILTSPVADADAKTAIADRPELFPDLVRILRDAASPAAIRCMAAAVQVRGRPARASMVRAGAIPALALAVAAAPTAAAESALRLLAEAARCGDGKAAIAADAAEVAAAVMGRMIRVGPTGREAAVVALWLCCCAGGGDRRMRE…
SbPUB15	SORBI_3003G367000	EES03937	3	68325094	68326611	-	1	I	408	9-83	-	43422.6	8.58	1227	2	Endoplasmic reticulum	ATGGCGAGCGCGCCTGCTGGCGAGGTGCCGTCCCACTTCCTCTGCCCCATCTCGCTGCAGCTCATGCGGGAACCCGTCACGCTGCCCACCGGCATCTCCTACGACCGCGCCGCTATCTCCCGCTGGCTGGCCGCGCCCGCGCCCGCCGGCGGCCGCACATGCCCGGTCACGCGCGTGCCGCTCCCGCCGCAGCCCCAGCTGACGCCCAACCACACCCTCCGCCGCCTCATCCACGCCTGGCTCGCGTCCCTCTCCCCCGAGGCGGAGGTCGACGAGGACGTGGCCGCGCTGCGGAGGCCCGTGCCGGGCGCCGAGGTGGCCGCGCTGCTGTCCCACGCCGCCGCGGCACAGGTTGAGGCGCTCAAGAGGCTGCGGGAGCTGGTGGCCGAGTGCGAGGAC…	MASAPAGEVPSHFLCPISLQLMREPVTLPTGISYDRAAISRWLAAPAPAGGRTCPVTRVPLPPQPQLTPNHTLRRLIHAWLASLSPEAEVDEDVAALRRPVPGAEVAALLSHAAAAQVEALKRLRELVAECEDNRAVLESQDGVFDALSRVVSSADACSTAREEAVGVLASLRIPEPELAAVVARHSNLGEALTAVLRSSNVKSRANAALLVRSLSEAAWPAWVIGLSQELLAEVVRVVRDRVSTQATKAALHALAALCPYGRTRVKIVGAGSVPAIVDLLLDDPERRVNEVALVALDRLCTCAEGRAELVAHAAGLAVVGKKVLRVSEAASERAVRVLRSVARHAATPAVLQEMAQSGVVAKLCAALRSEQCGVRTKERAHEVLKLHSRTWRSSPCLS…
SbPUB29	SORBI_3004G275800	EES07426	4	61914064	61915353	-	1	I	429	5-74	-	46088.9	5.19	1290	1	Endoplasmic reticulum	ATGGAGGAGCCTCCCCACCTGTTCCTGTGCCCCATCTCCATGGAGCTCATGGACGACCCCGTCACCGTCTCCACGGGGGTCACCTACGACCGCCGCAGCATCGAGCGGTGGATCTTCGGGTGCGGCAGGGCCACCTGTCCGGCCACCATGCAGCCGCTCGCCAACCTTGAGCTCACCCCGAACCACACCCTCAAGCGCGTCATCGGCTCCTGGCTCGACGACCGCGGCCGCGGGTCGACGTCGACGTCGGCGTCGTCGTCGCCGTCCACGTCGTCACTGTCGAGCCCGGCCCACGAGCTGGCCACGCCGCTGTCGCGGGTCCTGGAGGCGGAGCGGCTGCGTTCGGCGCTGGCCGGCCTCGAGGAGACGCCGTTCAAGGTGACGGCGCTCAAGGGCATG…	MEEPPHLFLCPISMELMDDPVTVSTGVTYDRRSIERWIFGCGRATCPATMQPLANLELTPNHTLKRVIGSWLDDRGRGSTSTSASSSPSTSSLSSPAHELATPLSRVLEAERLRSALAGLEETPFKVTALKGMRACMAGDVAMQCEFVSSGGIQAVARVMAQALAESGAGGDFSAFTACEEAAAVLAVLPLTDAASVGLLLAPECMRPVMALLQRGSAEARLHAMDIVTKISNAGAGDWTACVEVDDVLKSLLELLADEVSISTRLSSRALDVLLDVVERSRIGPTKAVEVGAVHVLVELLANADDRHDAERILLLLKCLCKCPEGRMAFAEHDLSVAAVAKTMLRVSELATELAVKVLWLVSVVAPSEKVLEDMVLTGAVAKLLGLLHVESPPATKQK…
SbPUB23	SORBI_3004G169900	EES05205	4	52146188	52147549	+	1	I	453	21-89	-	46729.8	7.99	1362	1	Endoplasmic reticulum	ATGGGGAGGCGCGAGATGAACGGGCGGCTATCGGCCGAGTACCAGGGCCTGGAGGTGAAGGTGCCCAACCTCTTCCGGTGCCCCATCTCGCTGGACGTCATGCGCTCCCCCGTGAGCCTCTGCACGGGCGTCACCTACGAGCGCGCCTCCATCCAGCGCTGGCTCGACTCCGGCAACACCACGTGCCCGGCCACCATGCTCCCGCTCCCTTCCACCGACCTTGTCCCCAACCTCACCCTGCGCCGCCTCATCGCGCTCTGGGCGTCCACGGCCGCGCCCTCCTCTCCCTCCTCTTCCTCCTCCTCACCGCCCGCCGCGTCCGCCGTCGGGCCCACGCCGGCCGCCGCGGCGGCCGAGCTCCTCCGCCGGGTCGCTGACCCCGGCGCCGACCCCTGCCCC…	MGRREMNGRLSAEYQGLEVKVPNLFRCPISLDVMRSPVSLCTGVTYERASIQRWLDSGNTTCPATMLPLPSTDLVPNLTLRRLIALWASTAAPSSPSSSSSSPPAASAVGPTPAAAAAELLRRVADPGADPCPPLRKLAAFLSDDDVDEFDKNALARASGAAETVATVLLRRSAADMEAAEAAVRVLAAVAASDCIEEESKRRVAAALAADAPSAAASLARVLRGGASLEARVDAARLVESMLRNAASARAAVAESEDLVGELIRLVGPADDEKEKKENKNGGGVALDRQAVAAGLSCLAAIAATRRNARADMVRLGAVPAAVRVLEADAGSPSQALRVLEAAVGCAEGRAAVCESAGTAVPAVVSKMMKGGMGGAEAAVSVLWAVCHRYRDRRAVEAA…
SbPUB25	SORBI_3004G245100	EES05563	4	59301645	59303033	+	1	I	462	49-120	-	48910	8.36	1389	1	Endoplasmic reticulum	ATGGTCACGCCGGTGTCCCGCTACCGCCTTCGCCCGCGGTCGGTGCGTGTGGCGGTGTCGGAGATCCCGCTCGCCACGAGGCGGACGAGGCAGCCGCCGCAGCTCGTGCCGGGGGCGGCGGCGGCCGTGGCGACGGAGCCGGCGATTCCGAGCAATTTCCTGTGCCCGATCTCGCTGGAGATGATGCGGGACCCCGTGACGGCGCCGACGGGGATCACGTACGACCGTGACAGCGTGGAGGGGTGGCTGGAGCGCGGCCACTCCACGTGCCCCGTCACCGCCCGCCCGCTGCGCGCGGAGGACCTCATCCCGAACCACGCCACCCGGCGGATGATCCAGGAGTGGTGCGTCGCCAACCGCGCCCTCGGGGTGGAGCGCGTGCCCACGCCCCGCGTCCCG…	MVTPVSRYRLRPRSVRVAVSEIPLATRRTRQPPQLVPGAAAAVATEPAIPSNFLCPISLEMMRDPVTAPTGITYDRDSVEGWLERGHSTCPVTARPLRAEDLIPNHATRRMIQEWCVANRALGVERVPTPRVPLSAAAAADLLAAVSAAARRGDAPACRQLAARARALGKESDRNRRCLAAAGAARALSSAFSQLVGQPALASLLTALGGALDEILAALVVFFPLGEESRSHIASPASLNAVVSILSHGETTAKAGAAVVLREIASSSDPECLDAMSETDGIHDALIKLLQRPVSAQATKAAMVTAYYLVTNSGLAASRLVDLGMVELLVELLVDADKGTTEKALAVLDSLLLTEEGRGKACAHALAVPVLVKKMQHVSDMATEFAVSALWRLCKSFSG…
SbPUB24	SORBI_3004G171700	EES06938	4	52422097	52423320	-	1	I	407	18-89	-	42044.9	8.3	1224	1	Plasma membrane	ATGCCGGGGAGCGTGCCGCTGGGTCTGGGCCTGGACACGGCGGGGGTGCAGGTGCCGTGGTACTTCCGGTGCCCCATCTCCCTGGAGCTGATGCGCGACCCGGTGACGGTGTCGACGGGGCAGACCTACGACCGCGCCAGCATCGAGTCGTGGGTGGCCACCGGCAACACCACCTGCCCCGTCACCCGCGCGCCGCTCGCCGACTTCACGCTCATCCCCAACCACACCCTCCGCCGGCTCATCCAGGAGTGGTGCGTCGCGCACCGCTCCATGGGCGTGGAGCGCATCCCGACGCCGAAGCAGCCCGCGGACCCGGACCTGGTGCGCTCCCTCGTCGCGCAGGGCCCGGGACTCCCCGCGCTGCGGAGGCTCAGGGCGCTCGCCAGGGAGTCCGACAAG…	MPGSVPLGLGLDTAGVQVPWYFRCPISLELMRDPVTVSTGQTYDRASIESWVATGNTTCPVTRAPLADFTLIPNHTLRRLIQEWCVAHRSMGVERIPTPKQPADPDLVRSLVAQGPGLPALRRLRALARESDKNRLVMATHETRAALVEAAFGSGAEEVQAEAMAVLALVGLGEAEAAAVVGREERVARLGKVLAAGVGVPLEARVNAGAVAEAAASASGAEARAVLGAAEGVMDGLVALVEEKANARAVRVGIRALFALCLAKENRPRAVAAGAASALARRVAEGGAGEPERALAAVERLCRAEGGRDAVVAGAGGGSAAVTALVRAMSGRAAEHAAGALVAVVGGSEALQVEAVRAGAMSQLLLMVQGGCSERAKRKAQHLLKLLRSAWPNTDCIAN…
SbPUB22	SORBI_3004G169300	EES06927	4	52042173	52045045	-	1	I	424	12-86	-	45759.2	8.43	1275	3	Endoplasmic reticulum	ATGGAGGTCTCGTCGTCCTCGGCGGCGGCGGAGGTCCCCCACTATTTTCTCTGCCCGATCTCGCTGGAGGTGATGCGTGACCCGGTCACGCTCGCCACCGGCATCACCTACGACCGCGCCAGCATCGAGCGCTGGCTCTTCGCCGACGGCCACGCCACCTGCCCCGTCACGCGCCGCGCGCTGGCGCCCGCCGAGATGGACGCCACGCCCAACCACACGCTGCGCCGCCTCATCCAGGCCTGGTGCGCCGCGCACCAGGTCGAGCGCTTCCCCACGCCGCGCCCGCCGCTCGACTCGTGCCGCGTCGCCGCGCTCCTCGACGAAGGACGACACGGCGGGGACCGCCAGGCGGCAGCCGCGCTCAGGGAGATCAAGGCCGTCGTCGCAGAGAGCGAGCGC…	MEVSSSSAAAEVPHYFLCPISLEVMRDPVTLATGITYDRASIERWLFADGHATCPVTRRALAPAEMDATPNHTLRRLIQAWCAAHQVERFPTPRPPLDSCRVAALLDEGRHGGDRQAAAALREIKAVVAESERNRRCVEATPGAVDFLASLVAKHSSKRASSQQDAADDFVLDSPTSTSSPAEDALGVLYSLKPSERSLAQILERDADFLDTLACVLRRPSYRSRAYGILLLKAITAVMTPARLMTVSADLVQEVVRVVSDRVSSKAVRAALHVLCRLCPWGRNRVKAVEAGAVATLVELLLDEGGRRVTELAVVAIDHLCGCAEGRSELVAHPAGLAVVSKKVMRVSVVATESAVRALHAVARHSPTPSVLQDMLAVGVVAKLLLVLQVNAGDRAGIR…
SbPUB21	SORBI_3004G169200	OQU85086	4	52003635	52005512	-	1	I	427	12-86	-	46070.6	8.55	1284	3	Endoplasmic reticulum	ATGGAGGTCTCGTCGTCTTCGGCGGCGGCGGAGGTCCCCCATTACTTCCTCTGCCCGATCTCGCTGGAGGTGATGCGCGACCCGGTCACGCTCGCCACCGGCATCACCTACGACCGCGCCAGCATCGAGCGCTGGCTCTTCGCCGACGGCCACGCCACCTGCCCCGTCACGCGCCGCGCGCTGGCGCCCGCCGAGATGGACGCCACGCCCAACCACACGCTGCGCCGCCTCATCCAGGCCTGGTGCGCCGCGCACCAGGTCGAGCGCTTCCCCACGCCGCGCCCGCCGCTCGACTCGTGCCGCGTCGCCGCGCTCCTCGACGAAGGACGCCACGGCGGGGACCGCCAGGCGGCCGCCGCGCTCAGGGAGATCAAGGCCGTCGTCGCCGAGAGCGAGCGC…	MEVSSSSAAAEVPHYFLCPISLEVMRDPVTLATGITYDRASIERWLFADGHATCPVTRRALAPAEMDATPNHTLRRLIQAWCAAHQVERFPTPRPPLDSCRVAALLDEGRHGGDRQAAAALREIKAVVAESERNRRCVEATPGAVDFLASLVAKHSSKRASSQQDAADDFVLDSPTSTSSPAEDALGVLYSLKPSERSLAQILERDGDFLDTLACVLRRPSYRSRAYGILLLKAMTAVMTPARLTTVSADLVQEVVRVVSDRVSSKAVRAALHVLCRLCPWGRNRVKAVEAGAMAALVELLLDAGGRRVTELAVVAIDHLCGCAEGRSELVAHPAGLAVVSKKVMRVSTAATESAVRALHAVARHSPTPSVLQEMLAVGVVAKLLLVLQVNAGERAGLR…
SbPUB40	SORBI_3006G274933	EES13136	6	60616840	60619003	-	1	I	426	13-83	-	45485.6	8.04	1281	3	Plasma membrane	ATGGAGGAGGAGCCGCAGCCGCAGGTGGAGGTGGAGGTGCCCTGCTACTTCCTGTGCCCCATCTCGCTGTCCATCATGCGGGACCCCGTCACGCTCCCCACCGGCATCACCTACGACCGCGACGGCATCGAGCGCTGGCTCCTCACCGCCGCCACCTGCCCGCTCACCAAGCAGCCCGTGCCGGCGGACTGCGACCCCACGCCCAACCACACGCTGCGCCGCCTCATCCAGTCCTGGTGCGCGCTCCACGCCGCCGACGGCGTCGATCGAGTCCACACGCCCAAGCCCCGCGCCGACGTCGCAGCGCTGGTCTCGCGGCTCCACGACGCTGCCGCCGCCGGGTCAACGGCGCCGCAGCCACAGCTCCTCGCCGCGCTGCGCGAGCTCAGGGACGTGGCG…	MEEEPQPQVEVEVPCYFLCPISLSIMRDPVTLPTGITYDRDGIERWLLTAATCPLTKQPVPADCDPTPNHTLRRLIQSWCALHAADGVDRVHTPKPRADVAALVSRLHDAAAAGSTAPQPQLLAALRELRDVAAESDRNRKLVAAVPGAVDVLAAVFAASANAKSSEGTAAAAAAVRDEALEVVSSLQVPEQCLRRVAETNEALVSALVSALQRSSAASRARAALLLERVTAALPPSRLASLPEQVFREAVELLRDRPAVSRPATKAALHVLVRTAAWGRNRVKAVDAGAVPVLVDMLFDDGAERRACELVLAALDRLCGCAEGRADLVAHGAGVAAVGRKALRVSEVATDKAVRVLRSVARHAATAAVVQEMAHAGVVATLCVVAQSEQYAERTRERA…
SbPUB37	SORBI_3006G086400	OQU81614	6	45581596	45584458	+	1	I	398	3-72	-	41742.7	8.51	1197	3	Endoplasmic reticulum	ATGAGCATCCCGCACCTGTTCCGGTGCCCCATCAGCCTGGACATCTTCACGGACCCGGTGACGCTGTGCACGGGGCAGACGTACGACCGCCCCTGCATCGAGCGCTGGCTCGCCGCCGGCCACCGCACGTGCCCCGTCACAATGCAGCCGCTCGGCGACGCCGCGCTCGTGCCCAACCGCACCCTGCGCCACCTCATCGAGCGCTGGCTCTCCGCCGACCACCACCACCAGATCCCCGACGACGACGCGGAGGAGCCGTCGCTCGCGGCGCTCAAGCGCTGCCTCCAGTCCGGCGCCGGCGCCAGGGACAAGGTGGCCGCGCTCAGGAAGGCCGTGGCGCTGGCCTCCGAGTCGGACGTCGGCCGCGCGTGCATGCTCCAGCTGGGTTTCCTCCCCGTG…	MSIPHLFRCPISLDIFTDPVTLCTGQTYDRPCIERWLAAGHRTCPVTMQPLGDAALVPNRTLRHLIERWLSADHHHQIPDDDAEEPSLAALKRCLQSGAGARDKVAALRKAVALASESDVGRACMLQLGFLPVLLQLVFHAPTPRDDLSEQEDLALQCALTLLPTSSPASPQHGCLNMLKTEASLTSFVALLAAHGRAVAKCGLCRLLETIATATATRDLALAAAASPRVWQALLPLLRHGDDRVSGAAVRAVAAICCGAEPARGSAVHHGAVPALLGCLSWASAGNGKARGGAAAAAWSALAALEALAASEAGRRAVAREPGAVRALVRHVFLMSSSNEGSEHAVAALLAVCRESRAARSEAAGAGVVTQVLLLLQSQCGTRAKTRARSLLKLFKSM
SbPUB36	SORBI_3006G075801	OQU81548	6	44041315	44043956	+	1	I	447	21-90	-	46602.7	8.16	1344	2	Plasma membrane	ATGGTCCGGAAGGAGACGGCCATGAGGCTGCCCCCGCAGCACCAGGCGCTGGAGGTCAAGATCCCCAGCTTCTTCCGCTGCCCGATCTCGCTCGACGTCATGCGCTCGCCCGTCAGCCTCTGCACCGGCGTCACCTACGACCGGGCCTCCATCCAGCGGTGGCTCGACTCCGGCAACACCACGTGCCCGGCCACCATGCTCCCGCTCCGCTCCACCGACCTCGTCCCCAACCTCACCCTCCGCAGCCTCATCGCGCACTGGGCCGCCTCCGCCGCCTCCTGCTCCCCCACCGCCACCGACAATTCTTCGGCGACACGGACCTCTTCCCCCGCGAGCCTCGTCCGGCAGGTGGCTTCCGCCGGCGTCGACCCGTCCCCGGCCCTCCGCGAGCTGGCCGCC…	MVRKETAMRLPPQHQALEVKIPSFFRCPISLDVMRSPVSLCTGVTYDRASIQRWLDSGNTTCPATMLPLRSTDLVPNLTLRSLIAHWAASAASCSPTATDNSSATRTSSPASLVRQVASAGVDPSPALRELAAYLSDDDVDDFEKNALLGAGRAAETVASVLRRRPEETGVEGVEAATRVLAKILASDGIDDANKKRVATGLTADAAASAASLARVMRRGSGGLEARVDAARLAELLLANAADEAAKAAVAESSELLAELVRLVGTVDEKGALERNAVDAGLSCLAAAICVCGGSRRAWARGEMVRLGAVQAAVRALRAATTEPGASAKALRVLESAVGCAEGRAALCGDAEEAIPAVVGRMMKSGRDGAEAAVAVLWAVCHRYRDRRAADAAAAAEGG…
SbPUB35	SORBI_3006G075400	KXG26241	6	43950060	43951792	-	1	I	462	12-85	-	48837.6	8.44	1389	2	Endoplasmic reticulum	ATGGAGCGGTCGCCGGCGCCGGCTCCGGTGGAGGTGCCCAAGTTCTTCGTGTGCCCGATCTCGCTGGAGGTCATGCGGGACCCGGTGACGCTGTCGTCGGGGATCACCTACGACCGAGACAGCATCGAGCGCTGGGTGTTCACCGACGGGCACGGCGACTGCCCCGTCACCAAGCTGCCGCTGGGCGCCGACGACCTGGAGCCCACGCCCAACCACACGCTCCGGCGGCTCATCCAGTCCTGGTGCGCCGCGCACGCCGTCGAGCGGTTCCCGACCCCGCGCCCGCCCGTCGACGCCGACCGCGTCGCCGCGATCGTGGATGGCGCCAAGAAGAAGGGTAGTGGTGGACCTGGTGGTGGCCAGGGCCAGCAGGAGCTGATGGCCGCGCTCAGGGAGCTC…	MERSPAPAPVEVPKFFVCPISLEVMRDPVTLSSGITYDRDSIERWVFTDGHGDCPVTKLPLGADDLEPTPNHTLRRLIQSWCAAHAVERFPTPRPPVDADRVAAIVDGAKKKGSGGPGGGQGQQELMAALRELADIVGESDRNRRCVEGVPEAVEFLVSVVKKHAATTSSSSSKPLLGGCGSQSHSQEESTCGGVPGSPKACSPEEAALSILHSLKLSEASLKRVLDSSDDFVDALASVLRRWPSYRARTYAMHLLKAALSAMQPSRLSSTASTELVEGVVKVVADRTLSPKAIKVALHVLCRLCPWGRNRIKAVEAGAVAALVELLLGDGCGAGGGRSNGKRAWELAAVAIDHLCGCAEGRLELVAHPAGLAVVARAATRLSATATESAVRALHAVAR…
SbPUB39	SORBI_3006G196400	EES11341	6	54919919	54921554	+	1	I	412	7-76	-	44709.5	8.15	1239	3	Endoplasmic reticulum	ATGGCCATGGAGGAGCCGCCTCAGCTGTTCTTGTGTCCCATCTCCATGGAGCTGATGGAGGACCCCGTCACGGTGTCCACCGGCGTCACCTACGATCGCCGTAGCATAGAGCGGTGGTTCTTCAAGTACGGCAAGACGACGTGCCCGGCCACCATGCAGCGGCTGAATTCCTTCGACCTCACGCCCAACCACACTCTGAAGCGCGTCATCTCCACCTGGCTTGACCGCGCCTCCTCCTCGTCGTCGAGCACGCCGCTGTGTACTAAGCTGGCGCGGGAAAAGCTACCGTCGGTGCTCGCCGGCATTGAGGCCACGCCGTTCAAGGTCACCGCGCTCAAGAACCTCAGGCGCTGCATGGATGAAGACGTGGCAGCGCAGCAGGACTTCGTCGCCTACGGC…	MAMEEPPQLFLCPISMELMEDPVTVSTGVTYDRRSIERWFFKYGKTTCPATMQRLNSFDLTPNHTLKRVISTWLDRASSSSSSTPLCTKLAREKLPSVLAGIEATPFKVTALKNLRRCMDEDVAAQQDFVAYGGIQVLGRVMTQALAESCAGVDFSAFRTCEEAGAVLATLPLSDDASVELVLKPECMKPVVAVVQRGSADSRLHAMAILAKISGASGADRDWTPGVDVDDLVKSLLELLSDGASAKLSSRALDVLLDVTARSRGARRAKAVEVGAVCVLVELLPDADRRVAERALLLLKRLCKCPEGRLAFAEHALAVSAVARTMLRVSVLASRLAVSVLWLVACSATPAERVLDDMLVSGGVGKLLALLQVENSASTKEKAAKLLRVHGPFWRQYPC…
SbPUB44	SORBI_3007G126300	OQU80426	7	53898592	53901103	+	2	I	714	297-363	Arm	75022.2	7.47	2145	3	Nucleus	ATGGCGCCGCCGCCGCCGCGCCGACGACGGATGCTGTCGCTGCCGGCGGTGTGCCCGTGCGAGGCCATCGCGCCGGCGCCGCTGCTGGCGTCGCTGCTCTCCCTGGCCGCGGGCGTCGCGGGTCTCCCCGCCGCCGCCGACGTGGACGCGCTCCCGGCGCTCCGTGGCGCGGCTAGCGAGGCCGTCCGGATCGCCGGCCTCCTCCTCGCGTTCCTCGACGGCATCCGCGTCCCGGACGACGAGGCAGAGGCGGCCCCGGCCGTGCTCGTGCTGGGGCTCTCGGAGCTGCACGTGGCGCTGCAGAAGCTGCGGCTCCTGCTCGCTGACTGCGCCCGGAAGGGGGCGCGCCTGTGGGTGCTCATGAACGCGGACCTGGTGGCGTCCGAGCTCCGGGTGATT…	MAPPPPRRRRMLSLPAVCPCEAIAPAPLLASLLSLAAGVAGLPAAADVDALPALRGAASEAVRIAGLLLAFLDGIRVPDDEAEAAPAVLVLGLSELHVALQKLRLLLADCARKGARLWVLMNADLVASELRVILGSVATAMDVLLPAGDVIRASPDAEELAGLVSRHARRAAARLRPDPDDDRAARAVRSVLARFASGATPDAEDARLVLDRVGLVTWSDCAEEAAFLEAELLDRLETGSDDDNDLVLITGLMAFLLYCRVVLFDRIDDSGSGKVDKAAATAGNRVTPPRFNLSVNPEALQCPITLELMTDPVTVATGQTYDRASIKKWIKSGCRTCPVTGERLRSAELVPNVAARGVIEQLLLSRGVPLHEPSSKHRYAVDKTATPFGAAAAGGVRLS…
SbPUB55	SORBI_3010G102000	KXG19704	10	9458742	9460121	+	1	I	459	44-115	-	47720.3	8.82	1380	1	Endoplasmic reticulum	ATGGTTCTTCCCATGTCCCGCGCAGCGAGGGCGGCGTCCAGGCTGGTGCCGGAGATACCCATGCTGAGGCGGAGCAGCAAGCAGCAGCAGCAGGCCTCCGCGGCGGCGGAGGAGGAGCAGGAGGTGGCGGTGCCGGCGCACTTCGTGTGCCCGATCTCTCTTGACCTGATGCGGGACCCGGTGACGGCGCCCACGGGGATCACGTACGACCGGGAGAGCGTGGAGGGCTGGCTGGCGCGCGGGAACGCCCGGTGCCCCGTCACCGGCCGGCCCCTGCGGCTCGCCGACCTGGTCCCCAACCACGCCACGCGCCGGATGATCCAGGACTGGTGCGTCGCCAACCGCGCCAGCGGCGTCCAGCGGGTGCCCACGCCCAAGGTGCCGCTCGCCGACGCCGAC…	MVLPMSRAARAASRLVPEIPMLRRSSKQQQQASAAAEEEQEVAVPAHFVCPISLDLMRDPVTAPTGITYDRESVEGWLARGNARCPVTGRPLRLADLVPNHATRRMIQDWCVANRASGVQRVPTPKVPLADADAADAVASVAAAARRGDVAACGAAAARARALAKESDRNRRCLAAAGAARALAAAFARLASERVEGAAAVSCALGDVLAALTVFFPLDDEARRCIASPSSLKSLVSVMSHGELQARASAAVVLRELASSSSAVDGHTLEAVQRTPGMLDALVDLVRSPISTSATKAALVTAYYLVAASDRAAARFAELGAVAVLVEALVDADKGTSEKALAALDGVLCADAGLAAARAHALAVPVLVKKMFRVSDMATDFAVSALWRLCRAGDAAGAA…
SbPUB8	SORBI_3001G448700	EER95229	1	72598605	72601731	-	1	I	459	65-134	-	49388.1	7.57	1380	3	Plasma membrane	ATGCCGCAGTACCAGGAGCTGCCCTGCGGCGGGCAGGTGCTCGACATCGACACGGCGCTCAAGGATGGCATCCTCGGGGGCGCGCTGGAGCCCGTGGATGCGGCGGCGGGCGACGCCGGGAAGCAGCCTCTGGAGCTGCGCAAGATGATGGACGAGCTGGACGCGGCCGGGGACGGCGGCGGCGACGAGGCGGTGCCGGCGGTCTTCATCTGCCCGATCTCGCTCGAGCCCATGGTGGATCCGGTGACGCTCTGCACGGGGCAGACCTACGAGCGGGCCAACATCTCGCGGTGGCTCGCCCTGGGCCACCGGACCTGCCCAACCACGATGCAGGAACTCTGGGACGACGCGCTCACCCCCAACGCCACTCTCCGACAGCTCATCGCCGCCTGGTTCTCC…	MPQYQELPCGGQVLDIDTALKDGILGGALEPVDAAAGDAGKQPLELRKMMDELDAAGDGGGDEAVPAVFICPISLEPMVDPVTLCTGQTYERANISRWLALGHRTCPTTMQELWDDALTPNATLRQLIAAWFSRRYTRFKKRSADFHGRAADLVHSLRGTAVPRRQPLKGQARVAALRELRTLATTHQSVTKAIAEAGGVALLTSLLGPFTSHAVGTEAVAILVSGVPLDVDAKAALMQPAKVSLVVDMLNEGAAETKINCVRLIRILMDERGFRPETVASLSLLVGVMRLIRDKRHPDGVVAGLELLNSICAVHRPARSMIVSIGAVPQLVELLPELATECVEPALDILDALSAVPEGRVALKDCPRTIPNAVRLLMRVSEACTRRALSMLWTVCRMA…
SbPUB7	SORBI_3001G441100	EER92576	1	71899741	71901707	+	1	I	454	34-105	-	48019	8.16	1365	3	Plasma membrane	ATGGCTCTGCTGGTGCGGAGGGCACGCAGGGCGGCGACCAAGGCCGCGGTGTCGCTCGGCGGCGGCGGCGGCAGCGGCAGCAGCAGCGTGGAGCTCGCGATCCCGGCGCACTACCGGTGCCCGATCTCGCTGGATCTCATGCGGGACCCCGTCACGGCGCCGACGGGGATCACGTACGACCGCGAGAGCATCGAGGCGTGGCTGGACACGGGCCGCGCCACCTGCCCCGTCACCCACGCGCCGCTCCGCCACGAGGACCTCGTCCCCAACCACGCCATCCGCCGCGTCATCCAGGACTGGTGCGTCGCCAACCGCTCCCGCGGCGTCGAGCGCATCCCCACGCCCAAGATCCCCGTCACCCCCGTCCAGGCCTCCGAGCTCCTCTTCGACCTCGCGGGG…	MALLVRRARRAATKAAVSLGGGGGSGSSSVELAIPAHYRCPISLDLMRDPVTAPTGITYDRESIEAWLDTGRATCPVTHAPLRHEDLVPNHAIRRVIQDWCVANRSRGVERIPTPKIPVTPVQASELLFDLAGCARRRDAAAPARCAEVVAKIKALARDSERNRRCFASIGTGRVLAAAFESLASAAAADAAPAGRVLEDILAALVCMMPLDEEAARTLGLPSSLGSLVAIAENGTLAGRLNAVLAIKEVVSCDGAFTDLSGKVDEIVDALAKIIKSPICPQATKAGMVATYHLALYDERVAARLAAAGLVPVLIEALVDADKSMSEKALAVLDAVLASEEGRASARAHALAVPMLVKKMFRVSDLATQLAVSAMWRLGKAHSDGEEEENAVTRCLVEA…
SbPUB51	SORBI_3009G173300	OQU78182	9	52836152	52838191	+	2	I	679	277-344	Arm	71538.9	6.93	2040	1	Nucleus	ATGGCTAGCGGCGCGACGAGCGACGCGTGGCCATCCTCCCCCTACTCCTCGTCGGCGCCCGACGGGGAGGTCCTACGCTCCCTGCACCGCCTGGCGCGGGACCTGTCTGCAGCCGAGGCACCGGCGCCGTTCCTCCGGGCGGTCTTCGCGGCGGTGGCGAGGCGGGCGCGCCTGCTGGCGGCCGTGTTCGACGACCTCCTCCTCTGCGGCGCTGCCGCGGGCCCGCTGCTCCTACTTCCGCGGTCCGCGTCGCTGTGCCTCCGGGAGCTCCTGCTGGTGCTGCAGCGGTTCAAGGCGCTGGTGGCCGACTGCGCCGCGCGCAGCCGCACGCGCCTGCTGCTCCAGTCGGACGAGGTGGCGGCCCGGGCGCGGGAGCTCCAGCACGACCTCGCCACGCTC…	MASGATSDAWPSSPYSSSAPDGEVLRSLHRLARDLSAAEAPAPFLRAVFAAVARRARLLAAVFDDLLLCGAAAGPLLLLPRSASLCLRELLLVLQRFKALVADCAARSRTRLLLQSDEVAARARELQHDLATLLDLLPVADLGLADDVSDLLALASRQCRRAVAAPELELKAGVLALIQEVEREIVPGRERLEGVLEDVGINDPASCSDEIETLEREIGDRVAERWTSSMIALVGLLRYAKCVLFSAATPRPVDSNKVDLDDGDGDDGAEPPSPPLDFRCPISLELMADPVVASSGQTYDRDSITRWFGSGKSTCPKTGQVLPNLELVPNKALKNLISRWCRENGIPMESSESGKSEPAPVVVGANKAAQKAARMTASFLVKKLSASFSPEATKRVVQE…
SbPUB14	SORBI_3003G339500	KXG33626	3	66235870	66239678	-	2	I	702	296-365	Arm	74999.2	6.05	2109	3	Nucleus	ATGGCCATGCCCAACCCACGGGCGGTGTTGACCTCCGCGCCGTCACCGCCCGCCGCCTGCTCCTCCTCCTGGTCGGCGGCGGCGGAGTTCATGGCGCCGGCAACGCCTCCGTCGCCGTCCGACGGGGAGCTGCTGCGCTCGCTGCACCGCCTGGCGCGGGACCTGTCCGCGACGGCCGCAGAGACGCCGGCCCCGTTCCTGCGCGCCGCGCTCGCGTCCATCACCAGGCGGTCCAGGCTCCTGGCCGCCGCGTTCGACGACCTCGTCCTGTGCGCCGCGGCGGCCGAGGAGGGCATGCCCCGGTCCGCGTCGCTGTGCCTCCGCGAGGTGCTCCTCGTGCTGCAGCGGTTCAAGGCGTTGGCCGCCGACTGCGCCGCGCGGAGCCGGATGCGGCTGCTG…	MAMPNPRAVLTSAPSPPAACSSSWSAAAEFMAPATPPSPSDGELLRSLHRLARDLSATAAETPAPFLRAALASITRRSRLLAAAFDDLVLCAAAAEEGMPRSASLCLREVLLVLQRFKALAADCAARSRMRLLLQSDEIEEEVRELHQEMATLLDLLPGVELGLAEDVMDLLDLASRQCRRFAPSVSVQAEQALKARVLSLIQEIEREIVPERERLREILEEVGINDSATCGEEIESLEREIGENRASERWTDAMIALVGLLRYAKCVLFSATPRPSSDSKPDPEVDEEGEPPAPPPDFRCPITLDIMREPVVVASGQTYDRESIFRWFDSGKSTCPKTGQVLTVLELVPNKALKNLIAKWCRENGVAMESSEASKSEPAQAVAANKAALEAARMTASF…
SbPUB19	SORBI_3004G103000	EES04812	4	9697392	9699581	+	2	I	729	298-365	Arm	78826.8	8.32	2190	1	Plasma membrane	ATGGCCGCGCCGGCCTCGTCGCCGGTCGAGTTCCTGCTCCGCCGCCCGCAACCGCGCCAGCGGAGGAGGCCGCCTCTGGCCGGCGCGTTCTTCGCGCCCACGGGGCTTTCCGGCGCGCCGCTGCTCCGCGCGCTGGCGTCGCTCGCGGCGGACGTGCTGGCGACCCCGCCCCCGCCGTCGCAGCGACGGAACCTCGACGCGCTCATGCGGAGGCTCGCGCTGCTCTCCGCGCTCCTCGACTCGCTCCTGCTCCTCCTCGCCGACGAAGGGGAGGCCGCCTTCTCCGACGCCGCCAACCTCTGCTTCCGCGAGCTCTACGTCGTGCTCTTCCGCGCCGACCTGCTCGTCTCCTACGTCGCCTCCGCCGGCCGCACGTGGGCGCTGCTACGGGCGCCCCAG…	MAAPASSPVEFLLRRPQPRQRRRPPLAGAFFAPTGLSGAPLLRALASLAADVLATPPPPSQRRNLDALMRRLALLSALLDSLLLLLADEGEAAFSDAANLCFRELYVVLFRADLLVSYVASAGRTWALLRAPQLAASFRDLDAELAVVLDVLPAASLRLSWDAAQYLDLLRARCRRRAPAHYNDPAEAALGDRLLAALRHFELGQPPDPSTLRSLLLQIGISDAPSCRSEIEYLEEQILSQEEDADLPLIGGVVALLRYCLFSLFDPSNTKALRVWLSAGNRQRLLSWSCSDDSSFSVPKEFSCPISLDLMRDPVVVSTGQTYDRPSIIQWIDEGHSTCPNSGQALSDNRLVPNQALRSLISQWCGVHGFQFDSPESNEGMIECVAASCSSKAAIEANK…
SbPUB17	SORBI_3003G391300	EES04050	3	70246609	70251164	-	2	II	802	295-365	-	87816.7	6.22	2409	7	Plasma membrane	ATGGAAGCAATGGAGGCTGAAGAAGGTCCTTTTCTGGCTAATGATGCCAAGTTGCACGCAGGAATCTGTAGAGCATTTCATCCTTCTGTATCTAAGCTTTCCGCCATTTTCCCCTTTATCGAAGCATCAAGACCCAGAAGCAAGTCTGGTATACAGGCATTGTGTTCACTACATGTAGCTCTTGATAAAGCCAAAGGGCTTCTACAACATTGTGCAGACTGCAGCAGGCTCTATTTGGCCATCACTTCGGAAACTGTGCTTTTAAAGTTTGAGAAGTCTAGAAGCCAGCTTCAGGAGAGTCTAAGGCGGACTGGAAGCATAGTAACGGAAGATATCGGCTGTAAGATTGTGGAGATTGTTGGTGAGCTGGAGGAAATTGTTTTTACATTGGATAGATCA…	MEAMEAEEGPFLANDAKLHAGICRAFHPSVSKLSAIFPFIEASRPRSKSGIQALCSLHVALDKAKGLLQHCADCSRLYLAITSETVLLKFEKSRSQLQESLRRTGSIVTEDIGCKIVEIVGELEEIVFTLDRSEKEAGDELINLLQRNNKTNGSSDSGELEVFHMSALKLGITSSRAALTERRALKKLIEKARSDEDKRKELVVSYLYNLMRKYSKFFRSETGDDTDSQGSSPCSPTVLGMDDMYGPYSNGRAFSRQLSSIQSFNSRFGSFNSRLGSFNCRRGGGPRSENMSIPPEELRCPISLQLMYDPVIISSGQTYERICIEKWFNDGHSTCPKTQQQLAHLSLTPNYCVKALIASWCEQNEFPVPDGPPGTFDVNWRLAFSDTEATGCVSVESFD…
SbPUB16	SORBI_3003G379800	EES01872	3	69362960	69366951	+	2	II	805	230-299	Arm	87934.2	5.38	2418	6	Endoplasmic reticulum	ATGGAGGAATCGGTGCCAGTGTCAATAATCAGCAGTATTTCAAACTTTCGTACCCTGTCTACTAGTAGTGTGGTAGAAACTGAGCTAGTTAAAAGATACTGCCGGAAGATTGATGAAATCCTGGGTCTTCTGAAGCTGGTCCTCGATGAAGTTCTTCCCCAGATTACTCTAGATGATAGAAAAATTCTTCTTCTTGAGGAACTGGATGCTACCATCAATGATGCGATAAAGCTAGTTGGAAGCTGGGATTTGATGATGAGCAAAATTTATTTTGTTATGCAGGTGGAGTCCCTTATTACCAAGATGCAAAATTATGTGCTTGAAGTGTGCCAAGTTGTCAATTCTGAAGTGACACCACCAGAAACCAATTGTGTTTCAGTGTACTTGGAGAAAATAAAG…	MEESVPVSIISSISNFRTLSTSSVVETELVKRYCRKIDEILGLLKLVLDEVLPQITLDDRKILLLEELDATINDAIKLVGSWDLMMSKIYFVMQVESLITKMQNYVLEVCQVVNSEVTPPETNCVSVYLEKIKQFQCEKIMGIIKEASRDLVKKFMPKSETLTNIQVSLSLSTNQELLMEAVALAKIRTRVSAEDSSELDGINHISELVNHMLEKHVEEKQMHSINGVPIPADFCCPLSLELMSDPVIVATGQTYERVFIRKWLDLGYNVCPKTRQTLGHSNLIPNYTVKQLIENWSEIHGVVLPDPVKLLSLSFSVSLKPINGRTSDKSPSSENSPRTNKFGSPDHMISSDDSCHPNLLHENSDSDDQISKASSSEDTDDSETDSSKLLIAATEANKL…
SbPUB48	SORBI_3008G136200	OQU79382	8	56500286	56504044	-	2	II	567	154-224	Arm	61764.1	5.19	1704	5	Nucleus	ATGAAGAAGTTTCATGAATCAATTGCTCAGCTGGAGCAAGCCTTGTGTGATTTTCCATACGATAAATTGGATATATCTGATGAAGTTACAGAGCAGGTTGAGTTAGTGCATGTACAGCTCAAAAGAGCCAAAGAACGGGTTGACATGCCTGATGATGAGTTCTACCATGAATTACTTTCACTGTATAACAAGAGCCATGACCCAAGTGCTGAATTGGATATCCTTGGAAGATTGTCAGAAAAGTTGCACCTGACAACCATCACTGATCTCACACAAGAATCGCTTGCCTTGCATGAGATGGTGGCATCTGGTGGTGGTAACGATCCTGGAGAACACATTGAAAAAATGTCAATGCTATTGAAGAAGATCAAGGACTTTGTGCAAACTCAGAACCCTGAA…	MKKFHESIAQLEQALCDFPYDKLDISDEVTEQVELVHVQLKRAKERVDMPDDEFYHELLSLYNKSHDPSAELDILGRLSEKLHLTTITDLTQESLALHEMVASGGGNDPGEHIEKMSMLLKKIKDFVQTQNPEMGPPVTTKVMDSNGEPRPINIPDEFRCPISLELMKDPVIVATGQTYERAFIEKWIASGHHTCPNTQQRMPNTTLTPNYVLRSLIAQWCEANGIDPPKRPTEADKPTSSCSPSERAIIDALLSKLCSADPEEQRSAAAELRLLAKRNANNRICIAEAGAIPLLLSLLSSSDLQTQEHAVTALLNLSIHEDNKSSIILSGAVPGIVHVLKNGSMQARENAAATLFSLSVVDEYKVTIGGTGAIPALVVLLSEGSPRGMKDAAAALFNL…
SbPUB28	SORBI_3004G267300	EES07395	4	61158823	61164858	+	2	II	772	270-339	KAP	86704.1	5.38	2319	7	Nucleus	ATGGCGAACGGTAACAATGAAGCGATGGGTATATCTCAGCGCAAATCTTGCCCCAAGGTTCACAGCTCAATGTGTAGTGAGCTGACAATGATGTTGGATAAGATCTCTTCTATTCTTCCGTCAATAGAGGCTGCTCGACCAGGTTGTAAAGCAGGCATACAGGAATTATGCAACCTATACAATATTGTCGAGAAAGGGAGGCTCATAATCCAACACTGCATTGACTGTAGTAAGCTCTACTTGGCTATTACTGGAGAGACGATTGTAGCAAGATGTGAAAGGATCAGAGACTCACTGAGGCGGAGTTTGTTCCTTATTCAGAATATGGTTCCACCAGCACTAGCTAATCAGATTGCTGACGTCCATAATGATCTTCGGGATGTCAAATTTGTTCTTGAT…	MANGNNEAMGISQRKSCPKVHSSMCSELTMMLDKISSILPSIEAARPGCKAGIQELCNLYNIVEKGRLIIQHCIDCSKLYLAITGETIVARCERIRDSLRRSLFLIQNMVPPALANQIADVHNDLRDVKFVLDPMEEEAGKAILQMLRQSDASEELELETFLHAASKLDLTSPKAVLIERRAIKKLLDKVSGNDRKKEGVLKFFLYLIKKYGKSISQDSGERNENLQSESQSLTLSTPSCDASARGKCYTPTDFQIYEDHSNMSGSATPPPEFCCPISTKLMHDPVIITSGQTYEREYIERWFNEGYDTCPRTQMKLENFSMIPNTCMRDLICNWCKEHGFTVSDFIPPSENAYGYLPEQLQGYSMSSLHNVSVPLIAGKANSFVIDHSNISVALSDAS…
SbPUB26	SORBI_3004G249100	EES07310	4	59600610	59606637	-	2	II	638	263-333	Arm	68895.1	6.37	1917	6	Plasma membrane	ATGGCGACGGCGGAGGCGGCGGCGGAGATCGTGCGGGAGATCGCGGCGGTGGGCGCCGCCGACCTGGCCGCCGCCGCCGAGCCGCTGCGCACGGACTGCCTCCGCCTCGCGCGGAAGGTGTCCCTGCTGTCGCACCTCGTGGCCGAGGTCGCCGACGCCGGGGAGGGCGATGCGGCGGCGGCGGCGTGGGTGCGCGAGCTCGTCAGGGCGCTCGAGGCGGCCAGGAGGTTCGTCGCGCTCGGACGAACGCCGGCGCCGGCGCCAGCCGCTGCGGGGGCGTCAGATCAGGATGCCATCTGCAAGAATACTGCTCTCCAGTTCAAGTATGTGACCTGGCAGTTGCAAGCTGCTCTAGCAAACCTGCCACATAGCTGTTTTCAGATATCAGATGAAGTTCAA…	MATAEAAAEIVREIAAVGAADLAAAAEPLRTDCLRLARKVSLLSHLVAEVADAGEGDAAAAAWVRELVRALEAARRFVALGRTPAPAPAAAGASDQDAICKNTALQFKYVTWQLQAALANLPHSCFQISDEVQEEVDLVRAQLRREMEKKGGFDVTVFIKVHDILAQIDNTAPQSQQPHQQPEQSQMEKFSNDHLELQNVVSLVSEISGLSKSDMTKITSELIEGLQNVETPESPKPDNVDSQSSDETKSSSGEVKKPDSVAIPEDFRCPISLELMRDPVIVSTGQTYERAFIQRWIDCGNRTCPKTQQKLQNLALTPNYVLRSLILQWCEEKGIEPPSRSKSDGSPLEVGGNRLAIEALVRNLSSSSLDERKSAAAEIRSLAKKSTDNRILLAESSAI…
SbPUB20	SORBI_3004G146800	EES06804	4	45719715	45724433	-	4	II	464	80-150	Arm	50761.2	6.3	1395	3	Nucleus	ATGGCGAAGCCGACGCCGGTGGCCTCGGCAGAGGAGGCGGCGGCGATGCGGCGCCGGCTGAGGCGCCTGGTGGCCGCGGTGGCGGCCGGGAGCGCCGACGCCGAGGCCTTCGACGAGGCGGCCGAGGCGCTCGCCAAGCTCAGGGACGCCGAGCTTGGCCCCCGCAAGGACAACAGGGCAGGCGACGGCCACGGCGACGGTGGGCAGAACAGGCGCCGCACGGAGACGGAGGCCGCGGTGCCGGAGCACTTCCTTTGCCCCATATCCTCGGAGATCATGAGGGATCCCGTCGTCCTCGCCTCCGGCCAGACGTATGATCGTCGTTTCATTCAAGAATGGTTAAGTGCTGGAAACCGGACATGCCCGCAGACTCAACAAGTCCTTTCAAATACAATTATC…	MAKPTPVASAEEAAAMRRRLRRLVAAVAAGSADAEAFDEAAEALAKLRDAELGPRKDNRAGDGHGDGGQNRRRTETEAAVPEHFLCPISSEIMRDPVVLASGQTYDRRFIQEWLSAGNRTCPQTQQVLSNTIIIPNHLVRSMISQWCTDNGITLPPVENQDEDLVTNNERKTFSKIFERIASSSNLSEQREAIKDLRLLTKCNSSLRAAIGEKPDSISQIISVASNPELENNAEVLEDMVTTILNLSIHESNKKIIGDDPLAIPFLIRTLQSGTMEARSNAAAAIFSLSALDSNKVKIGELGVMRPLVDLLEHGSMIAKKDAASAIFNLCMLHENKSRATKSGVIDVTLKAITDDSLVDESLAILALLSGDHETVEEIGETGGVASMLHVIKEDQCKRN…
SbPUB38	SORBI_3006G127800	EES12415	6	49275639	49280945	-	2	II	855	289-358	-	93781.5	5.11	2568	7	Cytoplasm	ATGGAGAGAATTGAGGTGGACGGGGACTTCATTGCCGCTGGGAATTGGAAGCTACATGGAGCACTATGCAATGAACTTTACACAGTAGTCCGTGAAGTTTTGGATGCCATTCCTCCCTTTGAGACTACAAGGTCAGGATGCAGTCCTGGGCTCCTGGCATTGAGCTCCTTGAGGATATCTGTTGAGAAAGCCAAGGATTTACTACAGTATTGCTCGGAGAGTAGCAAGCTTTACTTGGCTGTTACAGCAGAATGCGTTCTAACAAAATTTGAGAATTCAAGGCAAGGACTTCTGGAAAGTCTTCACCAAGTGGAAGAAACGATTCCGGAAGCAGTCGGTTCTAAGATCACTATGATTGCACAAGAACTGGAAAAGGCTGATTTTGCTTTGGATCAGTCT…	MERIEVDGDFIAAGNWKLHGALCNELYTVVREVLDAIPPFETTRSGCSPGLLALSSLRISVEKAKDLLQYCSESSKLYLAVTAECVLTKFENSRQGLLESLHQVEETIPEAVGSKITMIAQELEKADFALDQSEKQLGDEVNQLIQNEPKSNGFLDENELEFLHQIAFRVGITSSVAALTERRALRKLLERAHAEEDIKKESIAAYLLHLIRKYSNIFKSETTDTTNSLCSSPSFSSRSNSGLIGLQHSLSSSTDLHGNCQILEKQLPRVGSYNSKQMKGLSGSMPLPPEELRCPISLQLMYDPVVIASGQTYERACIEKWFDSGNTTCPKTRKQLSQRLRTPNYCIKGLIASWCEQNGVPVPSGPPESPKLEHLRISSLESSACSATHGANAVLFEDT…
SbPUB6	SORBI_3001G420500	OQU92820	1	70150749	70155949	-	2	II	749	292-362	Arm	81188	4.99	2250	6	Nucleus	ATGGACGACGAGGCGGCCAAGTCTGTTCCTACATCAGACATGAATACCGACGCTGCCGCGGAAGCCGAGGCGGCCGCCGCTCCGCTGCGGCCCTCGAGCTCTGAAGCGGCGGAGAGGGAGGCAAAGGTTGAGGGCGCGGATGAGGAGGGCCAGGTGGTTGAGCGATTGGTCGAGCTGGTGAGCGAGATCGCGACCATCTCGGACTTCAGGAACTCGTACAGGCGGCAGTTCTGCAACCTGTCCCGGCGGATCCGGCTCCTCGTGCCTATGCTGGAGGAGGCCAAGGAAGCGCCCGCGCCGCTTCCGGCGGCGTCGGAGGCCGCGCTACGGCGGCTCAGGGACGCGCTCCACGCCGCCAGGGAGCTGCTCCGGCTCGGCAGCAGCGGCAGCAAGATCTTC…	MDDEAAKSVPTSDMNTDAAAEAEAAAAPLRPSSSEAAEREAKVEGADEEGQVVERLVELVSEIATISDFRNSYRRQFCNLSRRIRLLVPMLEEAKEAPAPLPAASEAALRRLRDALHAARELLRLGSSGSKIFLVLDREKIMKTFQDVTARLEQALAGISFDELDISDEVREQVELVHTQFKRAKERSDSSDDDLFNELMSLYNSSSSASVDPDILRRLSEKLQLVTIYDLNHESLTLHEMARGGDPGAVVEKMSMLLKRIKDFVQTEDPEMGARASTANIFPKDNSARPVIPDDFRCPISLDLMSDPVIVATGQTYERGYIEMWLEAGHDTCPKTQQKLANKSLTPNYVLRSLITQWCEANGIEPPKRPAQLKDAPLPCSAAEHSNVLELLQKLSSQN…
SbPUB45	SORBI_3007G226500	EES15482	7	65359548	65364201	-	2	II	643	275-345	Arm	71103.5	7.42	1932	5	Nucleus	ATGCCGCCACCGACGTTGCCACCGTCGTCCCCGGACGACCCCGCGGTGGGGCGGGAGATGGACGACGAGGACCTGGTGGAGGAGCTCCTGGTGACCGTGAACTCGGCGCGCGCCTTCGCCGAGTTCCGGCGCACGCAGCGCAAGGAGTGTGCCAACCTCCTCCGCTGGCTGCAGCTCGTCCTCCCGCTCCTGGAGGAGCTCCGCGAAGCCGCGCCCCGGCTCACCGACGACGCCTACCGCCGCCTCGCCCTGCTCGGCCGCGCGCTCGCCACCGCGAGACGCCTGCTCAGATCGTGCCACGACGGCAGCAAGATCTACCTGGCGCTTGAGAGCGAGACGGTGCTGGCCAAGTTCCGCGACGTGTACGAGAAGATGCACAGCGCGCTGGACGGGATGCCG…	MPPPTLPPSSPDDPAVGREMDDEDLVEELLVTVNSARAFAEFRRTQRKECANLLRWLQLVLPLLEELREAAPRLTDDAYRRLALLGRALATARRLLRSCHDGSKIYLALESETVLAKFRDVYEKMHSALDGMPYAELAISDEVKEQVELMNAQLMRCKKRTDTQDMELSMDLMVILQLQNKEEERNADRAILERLAKKLELQSLAELRAETMAIKKLINNSGSGGQQQQQLADSTRQMVDLLNRFKEIAGVDEKDVLGGEVSMPKSLDKCPSLMIPNDFLCPITLEIMTDPVIVASGQTYERRSIQKWLDSGERTCPKSRQPLAHLSLAPNYALKNLILQWCDKHMVELQKRETEEHKAEAEDIPSLVEGMSSIHPDVQRKAVKKIRRLSKECPENRTL…
SbPUB41	SORBI_3007G011400	EES14396	7	1025117	1032828	-	2	II	1007	413-484	Arm	108220	6.45	3024	8	Plasma membrane	ATGAGGGAGAGGGGCAAACATGAGCGCAACGTCGACGGGGCCAGCGAAGAACCCTCAGGCCTAGGTGTAGCGGCGACATGCCTGAAGGGAGCAGGAAGACAGCCACGGCAGAAGGGAGCAGGAGCCGTGATCAACGCCTTGCGCGGCGTTGTTTCCTACGGAGGATCGCGGATCAGCGTTGCGGGAAGGAAGGTCCCATCGGTGCCTCGTATTGCAGCGGCTATGTGCACCGAAGCAGGCCCAGCCCGCCTCGCCCCCGACCTGCTGGCTGCTGCCGCCCACCAAACCAGAAGAGAAGAGAACGGCCGAGCCCAACCACTCCACCACCACCACCTCTACCTCGGCGACGAGTCCTCTGACCTCCCCTTCCTCTTCTCGTCTCGTCTCGTCGTCAGCTTC…	MRERGKHERNVDGASEEPSGLGVAATCLKGAGRQPRQKGAGAVINALRGVVSYGGSRISVAGRKVPSVPRIAAAMCTEAGPARLAPDLLAAAAHQTRREENGRAQPLHHHHLYLGDESSDLPFLFSSRLVVSFSASASDTRREERGREGEGSLQPDPPPPSPPPPGSPPTPPPSPTRLQVRSGLMDNLSPSTLLNSISCLGALTSDVSTVRPKPIQKYCKNVYDVSSIVNPLVEDLCKSPEEQLNEVLKDLDTAVNEASGLIGNWHQTTSKIYFGWQIESVISDIQGCSLQLCQLVNSLLPSLTGRACTCIEKLQDINYERMFDLIKEVAVELAETNAVGSENLLKLSSLLSLSTNMELYMESVSLENLRTRALRSENREELELAEQMIPLVNYMHDHL…
SbPUB57	SORBI_3010G140500	KXG19988	10	27155811	27185775	+	2	II	740	249-319	-	82608	7	2223	6	Mitochondrion	ATGTGCAATGAGTTGACTTTGATGCTGGATAAGGTTTCCTCTATTCTTCCATCAATAGAAGCTGCTCAACCAGGATGCAAAGCAGGTGTAGAGGAACTATGCAACCTATACAACATAGTTGGCAAAGGGAAACTCATAATCCAGAATTGCATTGAATGTAGCAGTCTTTACTTGGCTATTACTAGTGAAGCGACTGCAATGCGGTGTGAAAGGATAAGGAACTCGTTGAGGCGGAGCTTGTTCCTAATACAGAACATGGTTGAACAATTGTTAGCTAATGAGGTGGCTGATGTCCATAACGAACTTCGAGATCTGAAATTCATTGTTGATCCAGCAGAAGAGGATGCTGGAAAAGTCATTCTGGAGATGCTTCGGCATTCTGATGTAACCCAAGAATTG…	MCNELTLMLDKVSSILPSIEAAQPGCKAGVEELCNLYNIVGKGKLIIQNCIECSSLYLAITSEATAMRCERIRNSLRRSLFLIQNMVEQLLANEVADVHNELRDLKFIVDPAEEDAGKVILEMLRHSDVTQELELQTFLLAASKLNITSPKAVLIERRALKKLLAKINGTDQKKEGILKYLLYLVRKYGKNTKLGTNGNNQNLNVATEVLSLDSIVNGINITERCNSAVESTNMRYDDQNSLSGAATPPLEFCCPLSLKLMQDPVIITSGQTYERENIERWFSEGYDTCPRTHTKLKNCTVTPNTCMKAVIHNWCKDHELESTYLPEQFQNCYSLSSLHNVSAPLIIEKNRDYTVDYNSSSFGLSGASYISSPMRETEQSKTSFGQFYSNANYQLYLSF…
SbPUB52	SORBI_3010G000900	EER87680	10	83990	86626	+	2	II	601	225-295	Arm	64961.9	7.34	1806	6	Nucleus	ATGCCGGCGCGTGTGGCGGCGGAGATCGCCGCGCTCCCGGAGCCGCGCGGGCCCATGCGCCGCCTCTGTGGTGACCTCACGCGCCGCATCCGCCTCCTGGCGCCCCTCTTCCAGCACCTCCAAGACCGGGGCGACGCCTTGCTTCTCGCAGACGCGCTGGGCGCCGCGCGCGATCTCCTCCGCGCAGTTCACGATGGCAGCAAGATCTACCAGGCCATGCAAGGGGATGCCGTGCTCCAACGCTTTGCAACTGTCAACAGGCACATTCACCTAGCCTTGGATGCCTTGCCCTACCAAACCTTCGACATGCCTGAAGAAGTGCTGGAGCAGGTCGATCTTGTGCATTCTCAATTCAAAAGGGCTGCAACCACAGTTGCTCCACCAGATGCACAGCTGTCC…	MPARVAAEIAALPEPRGPMRRLCGDLTRRIRLLAPLFQHLQDRGDALLLADALGAARDLLRAVHDGSKIYQAMQGDAVLQRFATVNRHIHLALDALPYQTFDMPEEVLEQVDLVHSQFKRAATTVAPPDAQLSKDICSALADKAFDPRVLTRISDKLQLHTMADIKKESLALHEMVISSGGEPDGCVEEMSSLLKKLKDCVVTEAPTTETLSTRSASIKHTSPIIPDEFRCPISLELMQDPVIVSSGQTYERSCIQKWLDSGHKTCPKTQQLLSHTSLTPNFVLKSLIAQWCEANGIELPKNKANSRDKKAAKSSDYDHAGLVSLMNRLRSGSQDEQRAAAGEIRLLAKRNVNNRICIAEAGAIPLLVNLLSSSDPRTQEHAVTALLNLSIHENNKANI…
SbPUB59	SORBI_3010G274100	EER90437	10	60713126	60717604	+	2	II	630	274-344	Arm	69861	6.04	1893	7	Endoplasmic reticulum	ATGCTACCATGGTCCATCTTTTCGCGGCAGGCGCCCGGGGGCGACTCGGAGCCGGAGCCAGAGTCCGAACCGTCGGGGAGGCAGCTGTCGGACGAGGCCCTAGTGGAGGACCTCCTCACCGCCGTCGCATCCGCACGGTCGTTCCAGGAGTTCCGTCGCTCGCAGCGCAAGGAGTCCTTTGGCCTCCAGCGCTGGCTCCAGCTCGTGCTCCCGCTAATCCAAGAGATCCGCGAGATCGGGCCATCCCTTACCGATGACGCCTACCGTCGCCTTGCCCTCCTCGGTCGCGCATTCCACGCCGCTCGCCGCCTCCTCCGCTGCTGCCATGACGGTAGCAAGATCTTCCTGGCTTTGGAGAGTGAGGCTATGCTTGGGCGGTTCAGGGCCGTGTATGAGAAG…	MLPWSIFSRQAPGGDSEPEPESEPSGRQLSDEALVEDLLTAVASARSFQEFRRSQRKESFGLQRWLQLVLPLIQEIREIGPSLTDDAYRRLALLGRAFHAARRLLRCCHDGSKIFLALESEAMLGRFRAVYEKMNLALDGMPYSEIGISDEVKEQVELINAQLKRCKKRSDTQDMELSMDFMMILENKEDGNADRAILERLAKKLELQSLADLRAETMAIKKLINERNGQQPESTKHIIELLNKFKEIAGIDEKNILGDVSIPKYLEKCPSLMIPNEFLCPISLEIMTDPVIIASGRTYERRSIQKWLDAGQRTCPKTQQPLAHLSLAPNFAVKNLILQWCENNTVEIQMGESEAIAEQEDRKEDIPKLVKDLSSVHLDVQRKAAKKIRTLSKENPENR…
SbPUB13	SORBI_3003G008100	EES00012	3	709579	717183	+	3	II	1404	416-486	WD40	150368	6.15	4215	13	Endoplasmic reticulum	ATGGCCGGACCGACGCCGACCTACTCCGCGATCGTGTCCCACACCGCCGCCTTCCTCGCGGAGCTCATCGCCGACCCGCTCCTGCGTCGTCACCTCCTCTCGGCGGCGGCGGCCGCGGACGGGCAGCAGCACCCGGCCGCCACGCTCCAGGCGCTGTCCCTCGTGTCGGACGCGCTCGACACCGCGGCCTCGGGCTCGCCGTCGCCATCCCCGTCGTCGCTCCGCGCCGCAGAGCGCCTGCTGCGGTCGCTGCCGGCCGCCACCCCGCTCTCGTGCCTCCTCCTCGCGCTGGCCCGCGCCGCGCGCCGCGGCGGCGGGGCGGCGGCCGCGGCCGCCGTGCTCGACCTCTTCGCGCTGGACCCCGCGCTGGCGCGCCACGAGCTCGCGCCCACCGTCTTC…	MAGPTPTYSAIVSHTAAFLAELIADPLLRRHLLSAAAAADGQQHPAATLQALSLVSDALDTAASGSPSPSPSSLRAAERLLRSLPAATPLSCLLLALARAARRGGGAAAAAAVLDLFALDPALARHELAPTVFEALFAPRLLPVMRHFAARRASAAVAAAAAKAKDEDGGSDEATAVSAMRVLSLMSGAQAQEMRALEREYEKVLDANCKAYAHYLKRILEAGEPSSTAVSPSPPPPELVFGVGDDGDSRGDEDAAPENDDSVASSQSELRDNPMWAEAEEQPGDLYPRRQSSIRGRKDLMRPPSLYPQRVPPHLIVQQQQQQQQAPPPVGRGSPASRIRAEHSRSRSTAAAPSDDSTEESSSELRDGKEEKIAAPPLSSKQPRLRADAGRLSPEPASS…
SbPUB47	SORBI_3008G089100	KXG23376	8	31663361	31667580	+	4	V	630	26-100	-	69645	5.05	1893	4	Nucleus	ATGGCAGAAGTTCAGGATGGCCATTATGATTCAACATCACAGTCCACTGACAGCTTGCGTGTTGAGCCTATATATGAGTCGTTCCTATGCCCGCTTACCAAACAGGTTATGCAGGATCCTGTCTCTATTGACAGTGGTGTTACGTTTGAACGTGATGCCATTTTGAAGTATTTCAATGAGTGTCTTAGCAGTGGGAAGAGGCTTGTCTGCCCTGTAACTAAGATGGAGCTCAGCAACACTGAGTTAAATCCAAGCATAGCTCTGAGGAACACTATTGATGAATGGATGAATCGCAACGAGGCAGCCAAACTTGACGTTGCTCGTAAGTCATTGACTTCTGATAGCATGGAAAGTGATATCCTACAAGCACTCCAGTATGTTGATGAGATATGTCAGAGA…	MAEVQDGHYDSTSQSTDSLRVEPIYESFLCPLTKQVMQDPVSIDSGVTFERDAILKYFNECLSSGKRLVCPVTKMELSNTELNPSIALRNTIDEWMNRNEAAKLDVARKSLTSDSMESDILQALQYVDEICQRSRSSRQVVRRDGLIIMIADLLKNSSTKVRQSALETLSSIAKDDNDNKVEIAAGDNIRTIVKFLNHGQTQEKEQAVSLLFELSENKALSDRIGSVSGAILILVGLSSSKVENLLIVDRAEKTLENLESCEKNVRQMAENGRLQPLLRLLLEAPQREVRMNSIKLLNNISPYMGQELADAFRGNFSQLSSLVKVIADNNGISEEQAAAAGLVADLPMRDSVLTRRLLQDGAFATIIKKVTRIRQGEIRGGRFVNPFLEGLVRIVSRIT…
SbPUB27	SORBI_3004G253100	EES07326	4	59895818	59901343	-	4	V	965	170-244	Arm	106627	6.57	2898	5	Plasma membrane	ATGTTGTCAGTAGCTACCACCAATGTCAGCCAAGGGAACTCCATGGAATCAGTCATGGCAACAATGGAGCGTCAAACAGCTCGCAGGACCCAGACTAATGTGACACAGATGATAGATTCTCTTTTTGCCAGTGTCAATCTTGCTAAAGATCTTTCTGCTAGGTGCAAAGGCAGAACATACACGGCTGATGAGATACAAAGCATAGCACAAGACCTTGAGAATGTCTTGCAGAATATATATGATGATCTTTGCAGGATACCAGCTTCAGCATTTGGCAGTAATGCTTACATGGATGTTCTTATTAAATCCCAGTCAATGATGGATTACTGTGAGGCTGATATACCCATAAATGTAACGGGCAACAGGCCTAGGAGAAGGTCTCTCCGAGATAATGGTACT…	MLSVATTNVSQGNSMESVMATMERQTARRTQTNVTQMIDSLFASVNLAKDLSARCKGRTYTADEIQSIAQDLENVLQNIYDDLCRIPASAFGSNAYMDVLIKSQSMMDYCEADIPINVTGNRPRRRSLRDNGTPRLVDFLQGMYHESHEFGGQMFNTLPEVAEYIEPLYDAFICPLTNEIMTDPVTIDSGVTCDRRAIEEYIERFADSSEPVYCPVRKMTMQSKTMVSNASLKSVIEEWTTRNEAMRVRIARTALSLSTADTMVLEAIHELKLLAKLRVKNRELMHKIGVTKFLARLLDNHNGQIQFDALKLLCLLAEDEEGKDIIGKTKAIARTIKLLSSNSTDERHAAISFLLELSKSQLLLENIGSTPGSILILTTMKINSSDDPISAEKAGAVLK…
SbPUB33	SORBI_3004G358700	EES07827	4	68530605	68533824	-	4	V	848	25-99	Arm	92039.5	5.36	2547	5	Endoplasmic reticulum	ATGGCGGATTTCGGTGGCGGCGACAGCGAGCTGGAGGAGCAATCCAATGAGGGGTACCAGGAGCCGGCGTTCGAGGCCTTCATGTGCCCTCTCACCAAGCAGGTGATGCACGACCCCGTGACGATCGAGACCGGGCAGACCTTCGAGCGGGAGGCCATCCTCAAGTGGTTCAGGGAGTGCAGGGACAGCGGGAGGAAGCCGACGTGCCCGCTCACGCAGGCGGAGCTGCGCAGCACCGACATCAGCCCCAGCATCGCCCTGCGCAACGTCATCGACGAGTGGAGGGCAAGGAACGAGGACAAGGAGCTGGACAAGGCCTTCGCCTCCCTCAGTCTCACCACCACACAGCATGCTCAAGACGACGCCGACACCCTGCGCGCACTCCTCTACGTCTCCCAA…	MADFGGGDSELEEQSNEGYQEPAFEAFMCPLTKQVMHDPVTIETGQTFEREAILKWFRECRDSGRKPTCPLTQAELRSTDISPSIALRNVIDEWRARNEDKELDKAFASLSLTTTQHAQDDADTLRALLYVSQMCHRSAAKKTLVRRQGVIPTITDLLKSSSRRVRLKALEVLRLIVEDNDENKEELGKGDTIRTIIKFLSNENFQERELAVSLLYELSKLDPICERIGAIYGAILLLVGMASSKSENGVAVEKAENTLKNLDKYETNVKQMAENGRLQPLLTKLIQGTPQVQVAMAEYLGELALANDVKVVVAEQVGALLVSILKTGSLPAREATLKALREISSNESSAKILLQAGILPPLVKDLFSLGAGHLPMRLKEVSAAILANLVASGASFRSI…
SbPUB34	SORBI_3006G042500	EES10580	6	29537324	29539918	+	4	V	677	279-350	-	74414	6.32	2034	2	Plasma membrane	ATGGACTGGTCGGAGGAGGGGATCAACGAGGAGGAGGAGCCCACGCTGCGCAGGCGGAGGGCGAGGCTGCGTTCTCCTCCACGCGGTCGACCCTTGCCTCTCCCGCTCCCTCCAGGGTCGAGGTCGCTGTCTCCTCGTCGCGGCGGTCTGGCGGCCTTCTCAGGGTCGAGGTCGCCCTCGCCGCGCCGCGTCCCAATGATGGCGATGAGGATGGGCAGCTCGGTGCGGACGACCCGGAAGTCGACACCGCCAATAAGGTCCGGCGCCGATGCTCCCGCGGGCAACGATGGGGAGGACACCGGCGTCAAGGAGATGATCGCCAAGATGAGGGAGGGGCTTCCCACTTCCGTGCCGTGGGATGGCACCGACACGAGCGACTCTGGTCGCGGAGGAGGACAA…	MDWSEEGINEEEEPTLRRRRARLRSPPRGRPLPLPLPPGSRSLSPRRGGLAAFSGSRSPSPRRVPMMAMRMGSSVRTTRKSTPPIRSGADAPAGNDGEDTGVKEMIAKMREGLPTSVPWDGTDTSDSGRGGGQGGGVNEEEEEGFVAFSFQEVVGPLVVDGEEVLDAFVGSDEARAGKAAAELLDATMGANTGPRTEAIKTELVVNRRLLDLAGLERWMRRAEAVSELEWFTGLCCDENNPPPQIDLFECAFRALDNASAVELHRGADARKRWIGPVGVPQFFICPISNKVMENPVVIASGKTVDRSALEEWQKENRRICPVTDEVLAYTMSIPNVLIKHCIEHWRAANKIAGMMAATDPPDISHKLEVLIGQATLMPHSPRSSKEVRNSLFLLHEILV…
SbPUB56	SORBI_3010G116300	KXG19790	10	12644444	12649674	-	4	V	1029	214-288	-	112087	6.23	3090	6	Plasma membrane	ATGCAGCGGAGTGAAGCGCAGGCCAGGAAGGCATCGCTCGCCGAGTCTGTGCTAGCAGCCATCTCCGAGCTCATGTCGTCAGCGGCATCAGCCGTCGATGCTGAGCACGAGAACTTCATGGATGTCGGCAGCCACCTCGCTCACCATGGAGCCCTGCCCGCAATCGATGAGGTGCAGAAGCAGGCGCAAGGTTCCCCAACCAACACGCTGCAGGTAATGGAGTATCTGGCTGCCAATGTCGACCTCGCCAAGGACCTCATCACGAGGTGTAGCGCGATCGCGCAGCAGCTCATGGACGACGACCTCCTGGGCATAACCGAGGACTTGGACAAGGTCATAAAGAATATAAGCAATGAGCTCAACAAGATACCAGCATCGACGATGTTCGACAGCAGCAGG…	MQRSEAQARKASLAESVLAAISELMSSAASAVDAEHENFMDVGSHLAHHGALPAIDEVQKQAQGSPTNTLQVMEYLAANVDLAKDLITRCSAIAQQLMDDDLLGITEDLDKVIKNISNELNKIPASTMFDSSRFAESAAISGQLQAVRNRHGYSEGDLPMVVAVERPRRRTLHNSDMPRLVDFLQGMYQESHELGGQTFSSLPEVAEYVEPLYDSFFCPLTNNVMVDPVTAESGVTYDRKAIEDYFDKFTDDSEPVICPVTNMEMQSKTLRSNLPLKSTIAEWITRNEATRVRIARTALSMATTEAMVLEAINELKVLARLRKKNRDQMHKIGITKFLPRLLDHKDAFIRCDSLDLLCLLVEDDAGKEIIAKTRAISRTIKLLSSNSTDERHAAISFLV…
SbPUB4	SORBI_3001G333100	EER94677	1	62162915	62172033	-	3	III	1030	937-1008	Ufd2P_core	115816	5.1	3093	18	Plasma membrane	ATGGCGTCCCCATCGCCGGCTTCCACGCGTCCACAGCGCTCGCCTGACGAGGTGGAGGACATCATCCTCCGCAAGATCCTCCTCGTCTCCCTCACGCCGCCGGCCAACCCCAGCCCGGCCGTCGCCTACCTCGAGCTCACCGCCGCCGAGCTGCTCTCCGAGTCGCGCCCTCTCCTCGCCCTGCGCGACGCCGCCGAGCGCCTCCTCATCGACCGCCTCTCGCTCCCGGACCCGCCCGCCGGGTCCCCGACCCCCTTCGCCTTCCTCGTCTCCGCCTTCCGCCGCGCCGCCGACGAGGCGCGTAAGATCTCCACCATCCGCGACGCCGCTCTCCGGGCGCGCCTCGCGGCCTCCATCGCGCACCTCCGGGCCCTCATCCTCTCCTACTCGCGCATCGTC…	MASPSPASTRPQRSPDEVEDIILRKILLVSLTPPANPSPAVAYLELTAAELLSESRPLLALRDAAERLLIDRLSLPDPPAGSPTPFAFLVSAFRRAADEARKISTIRDAALRARLAASIAHLRALILSYSRIVAGNPDTFPTPPGAQHPAADLLVFLLAEAADPLDPTPAPGAPPPPGFIDEFFGGADYDSIEPAMGELYELLRQSVDKVSALGDFQRPLRVLRRLVGIPNCAKALVNHPKWIPKNQIMLIGEGRVMELYSVLGAFFHVSAIRDREFASKPDVGQQCFSEASSRRPADLLSSFSTIKTVMNGLYDGLKDVLLILLKNLDTREKVLEYIAEVINKNASRSGMQVDPLKCASSGMFVNLSAVMLRLCEPFLDNMESKKDKIDVKYLFCNNR…
SbPUB12	SORBI_3002G192101	OQU89450	2	57860760	57862523	-	3	III	587	66-132	Arm	60276.4	6.77	1764	1	Nucleus	ATGGGTGCGGCGCGTCCGCGGCGCTGGAAGCTGCCGTTCCACCGCACCATCAGCGCCGCGGCCGGAGGAGGCGGCGGCAGCAGCAGCGCGCCGTGCTCGCCCTCGTCCAGGTCGTCCGCCTCGGCGGCGCCGCCGCCACCGCCGCCAGGCCACGCCTCGCCCGCGCGCTCCGAGGCGTGGGCGGCGGCCGAGGCGGTGCCGGAGGAGTTCCTGTGCCCACTCTCCGGCGCGCTCATGGCGGACCCCGTCATACTGCCGTCGGGGAAGACCTTCGAGCGGGCCTGCCTCCAGGCCTGCGCGGACCTCGCGTTCCTGCCCCCCGGCGTCGAGGACGGGGGCGCCGACACCCTCATCCCTAACGCCGCGCTCAAGGCGGCCATCGGCACCTGGTGCGCGCGC…	MGAARPRRWKLPFHRTISAAAGGGGGSSSAPCSPSSRSSASAAPPPPPPGHASPARSEAWAAAEAVPEEFLCPLSGALMADPVILPSGKTFERACLQACADLAFLPPGVEDGGADTLIPNAALKAAIGTWCARSGRAVPAPPSAEAARQAVLRVMPPAVAAAAKSVRTTTARRVAVLAASTSNSSYSSPTESTSSYGSASEITAAEEDDAKEEAPRRRIVKEVEADPPVATPVDPLEDDVVGKVMDADDDGVVAAAMGALREATREGAERRRALCTPRLLGALRRVLLLPRHAPARVDAAAALVNLSLEPANKVRIVRAGAVPALVEVLRSGASAPEAREHAAGALFGLALNEDNRAAIGVLGAVPPLLDLLTSPAQYPPRARRDAGMALYHLTLAAVN…
SbPUB49	SORBI_3009G002800	EES18834	9	224225	227090	-	3	III	278	201-273	-	31515.7	6.09	837	10	Mitochondrion	ATGGCGGCGGGCCGGGACGGCGTGGCTCACCAGGCGGAGCTCCGCCGGATCGAGGGCAACGTCTGCTTCAAGAAGGCCCGCCTCGGTGCCGCCATCGACTGCTACACCGAGGCAATTGCGCTCTGCCCCGACGTCGCCGTCTACTGGATGAATCGAGCCCTATGCCATTTCAAGCGCAAGGAGTGGGCCAAGGTCGAAGAGGACAGCAGGAAGGCTCTCGCGCTTGATCACACTTTGGTCAAGGGGCACTATCTGCTGGGGTGTGCACTGCTCGAGAAGGAAGAGTCTGCTCTTGCTATCAAGGAATTCGAAAAGGCTCTGATTCTCTTGAAGTCCGCGAATTCAACGGATGTAATGGCCGAGGAAATTTGGCAGGTCCTTGCGAAGGCAAAATACTTA…	MAAGRDGVAHQAELRRIEGNVCFKKARLGAAIDCYTEAIALCPDVAVYWMNRALCHFKRKEWAKVEEDSRKALALDHTLVKGHYLLGCALLEKEESALAIKEFEKALILLKSANSTDVMAEEIWQVLAKAKYLDWEKHSTERLWRMQSLKEACESALQEHHFLTGTFEEDSNGSSNECSEHIKLLSEVFSQATIADTPADVPDYLCCQITFEIFRDPVITPSGVTYERATLVEHLHKVGNFDPVTRNPLKEHQLVPNLAIKEAVQAYLKEHSWAYKLN
SbPUB42	SORBI_3007G014900	EES13246	7	1299601	1304286	+	3	III	275	198-270	TPR_8	30873.9	6.62	828	10	Nucleus	ATGGCGCCGGCGGCGCCGGACGGCGGGGCCGAGTCGCAGCGGCAGGCGGACCTGCTTAAGCAGGAGGGCAACGCCTTCTTCAGGAAGGAACGCCTCAGCGCCGCCATCGACGCCTACACCGGGGCCATAACTCTCTGCCCAAATGTTGCAGTATACTGGACCAACCGAGCACTTTGCTATAGGAAGCGCAATGAGTGGTCTAAAGTTGAGAAAGATTGCAGAACGGCTATCCAGCTTGACAGCCAGTCTGTTAAGGCGCATTACATGCTCGGGCTAGCTCTTGTCAACAGCCAAAGATTGTCAGAAGGAATAAAATCACTGGAGAAGTCCTTGGAGCTTGGAAGGGGTGCACATCCTGCAAGCTACATGGTCGAAGAGATATGGCAGGAGCTTTCTAAA…	MAPAAPDGGAESQRQADLLKQEGNAFFRKERLSAAIDAYTGAITLCPNVAVYWTNRALCYRKRNEWSKVEKDCRTAIQLDSQSVKAHYMLGLALVNSQRLSEGIKSLEKSLELGRGAHPASYMVEEIWQELSKAKYIEWESLSRERTSQLQKLKVACYEAIRCYNSLDNPAAGVPVEQLNELDEVFMKAAKADTPAEVPDHLCCKITLDIFRDPVITPSGVTYERAVLLDHLQTVGKFDPVTREALEPHQLVPNLAIKEAVHAFLSEHGWAYKIR
SbPUB9	SORBI_3002G136800	EER96373	2	20707253	20713928	+	5	IV	872	800-871	Pkinase	96877.9	6.58	2619	11	Endoplasmic reticulum	ATGGCAGTGGTCAGCGCCCGCGGCTCTCCCAATTCCTTCCCCTCCCCACGGTTGCCACCGTCGCCTCAGCCTCGGCCGGACGCCGAGAGGATGTTCATGCGCGGAGGGAGCAGCCGCTCCACCGGCACTAGCGGTAGCCTCAGGAGCGCCAGCCTCAGAGACATTGACGAGGAGGCTGCCGTGGTGGTGGCCGACGACGATGGAGGCGGCGGGAAGCTCTATGTGGCCGTCGGAAAGGACCGAAAGGACGGCAAGTCCAACGTCAGCGCCGCTCAGAGCCTCGGCCTCGTCGGCGGCGATCTCAAGCTCGTCCTGCTCCATGTCCACCAACCTGCCGACAGGATCATGAACGGACTAGGTTGCAAGGTTCTTGCAAGCCAGCTAGAAGAAAAGGAACTC…	MAVVSARGSPNSFPSPRLPPSPQPRPDAERMFMRGGSSRSTGTSGSLRSASLRDIDEEAAVVVADDDGGGGKLYVAVGKDRKDGKSNVSAAQSLGLVGGDLKLVLLHVHQPADRIMNGLGCKVLASQLEEKELKAYRQIEQEEMDRLLNTYVNHCRSYLKVEAETLIIEKNNVANGIVELINQHRITKLVMGMSSFSTKRKVPKSKVAAIVHQQAKPYCQIFFICKGSLGCTRDANLGCTKADSPRSSSASTLSDETEIPTRSVSLPPGHPGYRGSPDESFLPRRSHSVSYPSSGLITNVERMSPIAPQSIHVKTTYCSPNSSLPSNEGSSSSSLKDSDSLDGSPVPASIISYEEQQMSMVENGMHNEVFERLQQARTELERSRKEACEGRQKAERDLF…
SbPUB10	SORBI_3002G137000	KXG35135	2	20853000	20857908	+	5	IV	771	699-769	Pkinase	87018.3	6.64	2316	11	Nucleus	ATGGCTACCGCCACGGCCGGCTCCTCCTCGCCGCCCACGCCGCACGCCGATGATTCGCCGGAGCCGTCGTCCCCCGCCGAGAGGGTGTACGTAGCGGTAGGGAGGGAGGTGGCTGAGTCCAGGGCCACGCTGCTCTGGGCGCTGCACAAGTTCCCCCAAGGGGCCTTCGTGCTGCTCCATGTCTACTCGCCTCCCAAGTTCCTTCCCTTCCTGGGTGCCAGGATCCCTGCTGCCCAGGTTAGGGAGCAGGAGCTAGCTGCACACAAGGAGATGGAACTACAAAGAATCAGTGACAGTCTGGACCAGTACCTACTCTTGTGTGCACAAGAAAAGGGACATGCTGAGAAATTGCTGGTTGAATCAGATGATGTTGCACAAGGACTAGTGGACCTCATTTCT…	MATATAGSSSPPTPHADDSPEPSSPAERVYVAVGREVAESRATLLWALHKFPQGAFVLLHVYSPPKFLPFLGARIPAAQVREQELAAHKEMELQRISDSLDQYLLLCAQEKGHAEKLLVESDDVAQGLVDLISEHHVTELVMGAAADKHYTKKMKILKSRKARFVEHQADPLCKIWFICKGTLVYRRKAVQLSHEEMQECRQSSGVTHNSVEKSGSLSEMWCVANTWLCKSIREPQIERTTSDPSYISSKDNIKESYDSCENFHHFLKKLESARREAYEEKCRREEVERELYEAFQKAQASEILYLRELKQKNELEEKLTTIMEEIESLTIRTDELCLKLQGERERRIVLEKRGAHSDRIIKDLMLQRDKALREAEKLRAKKGESTATAEGTMHITEFS…
SbPUB18	SORBI_3004G093100	KXG29812	4	7929697	7934215	+	5	IV	614	539-607	Pkinase	69105.6	6.28	1845	10	Nucleus	ATGTCTTTAATCACGACTAAAGTTCATTTTTGGGTGCTGAGCATCCCAGATGTCCCTGGTACCGTCATTCAAGCTACGCAAAGTTCATGCAATGTATTTGTTGTGTCCAAACGGAGACTAATTATGAAACTCGCAAGATATCCTCAAAAGAGCGAGTCTAACACAAACTTGAGGATCGAGTCCATTAGCCATGAAACATTTGCACTATCACATAGGAGTTTACTGTTTGACAACTTTGCTAGTGATGAAGCACAATCAGATTCATTCTCCCAATCCCACAGCTCATATAGTGCTTCTAATGTTGTTCCAAGTTCAGAAAGTTCCGAACAAGTTGCTTCGGGAAGTTCAGGAATAAATGCCGCAGGAACACAAGGTAGTAAGAACTATGATTCTCTTAGC…	MSLITTKVHFWVLSIPDVPGTVIQATQSSCNVFVVSKRRLIMKLARYPQKSESNTNLRIESISHETFALSHRSLLFDNFASDEAQSDSFSQSHSSYSASNVVPSSESSEQVASGSSGINAAGTQGSKNYDSLSSLGEALCAASNSSEECQSTDEVSKLRKELQETLVVYDKACIDLVNVKKKIQVLSVECSEEARKVEHALEWEEALKQMVSDEKAKQLKVIIEVEQARKSFTREAYSRSCRRYSKKDIELATDNFSEERKIGEGGYGNVYRCTLDHTEVAVKVIQEDSIDKTDEFLKEVEILSQLRHPNLVLLLGFCPEIGCLVYEYLENGSLEDQLFNTKGCQPLHWFLRFQVIFDVSCGLAFLHARNPEPIVHRDLKPANILLDRNYVGKIGDVGF…
SbPUB30	SORBI_3004G288900	OQU85674	4	63031840	63038340	-	5	IV	1038	967-1035	PK_Tyr_Ser-Thr, Usp	117738	6.31	3117	15	Plasma membrane	ATGGAGGCGGCGGGCGTCGGAGAGCACGAGACGTGGGAGCCGCTGTTTTGGACCGCACGGTGCAGCCCCGCCACCTCGTCGGCGGGCTCCGTGCAGGACGAGCTGGACGACCGGAGCGCCGCGGCCGAGCACAAGGTGTTCGTCGCGGTGCCCGAAGAGGTCAGCGACGGGAGGAGCACCTTGCTGTGGGCGCTGCACAATTTGGTCAGGGAGGGATCCGAGATTGTCATAGCTCATGTGCACAGCCCTGTGCCAGCGATCGCCCAGAAGAGGGGTCATACCAGCATGAAACCAGAAGAAATCAAGGAGTACAGAAAGCAGAAGCGAGCAAAGGCAGAGATGAGCCTAGATATGTATGTGCAGATAGTAAAATGCACAAGGGAAGATCTAGAGGTTGGC…	MEAAGVGEHETWEPLFWTARCSPATSSAGSVQDELDDRSAAAEHKVFVAVPEEVSDGRSTLLWALHNLVREGSEIVIAHVHSPVPAIAQKRGHTSMKPEEIKEYRKQKRAKAEMSLDMYVQIVKCTREDLEVGCAKLIIETDNVAKGLEELISLHNITELVMGAAADRHFSKKMNTPKSKTALKLMKTAAPSCKMWFTCKGHLICTREANESLPAILPSPEESNEPLSPAYSISNQMGSMTLTELEYEESSHKGYISSSSAATKMTEWDYIFGDWGMIVYGSSGTDDAVSFSETAALPSVIGDTQKTTPVVHFTPEEPDSVYLLLASAYNQEDEPSVDEEKYEKLQDPCTEAKLLKEADDESNKIQKAEMDLLSALQRIKELEDSYLHEVSQRKEIEKT…
SbPUB31	SORBI_3004G289000	KXG31052	4	63041050	63045420	-	5	IV	903	831-902	Pkinase	99999.8	6.49	2712	8	Endoplasmic reticulum	ATGGAGGGCGCCGGCACCGGCAGTGCGGCGCACAGGCGGTGGGACACGTCGTCGTCGTCGCAGCACAGCTTCAGGACGTCCGTGAGCAGCGCCGCGGAGATCACCGGCGGCGATGAGATAATGGATGCGATCCTACCGGCGCCGCCCGTGGAGAACAGAGTTTTCGTGGCCGTCCCGGAGGACGTCAAGCACGGGAAGAACACCCTGCTGTGGGCGCTGGAGAACCTGGCCAAGGACGGCTCCGGCTCCGGGGTCGTCATCGCTCATGTCCACTGCCCCGCGCAGATGATCCCCATGATGGGAGGGAAAGTTCATTACACTATGGTGAATGCAAAACAGGTCAATGATCATAGGAAGAAGGTGCGAGCAAGGGCAGAAGAGAAACTAAATGAATACGTC…	MEGAGTGSAAHRRWDTSSSSQHSFRTSVSSAAEITGGDEIMDAILPAPPVENRVFVAVPEDVKHGKNTLLWALENLAKDGSGSGVVIAHVHCPAQMIPMMGGKVHYTMVNAKQVNDHRKKVRARAEEKLNEYVKICIRQKVSCEKIIIDNEDVAKGLEELIALHGITRLVMGAAADKHHSKKMKSLKSKTALRLTEAAASSCKIWFTCKGHLICTREANTTVPAIPPSPAFTVASGSSVTSVGSRLRSMAISHSESDASSSNGSPRHDQIRSRTEVGLYPSLESISTSSGLYESCGRPTRTSRSSIDSWDGFGRRSQNSWHDQSRNDDAVTISGSAMPHEMQEPDDENFSSPSHELENPGLDANANIYRRLTEALSEAERYKREAHEESAKRLRAELDM…
SbPUB32	SORBI_3004G350900	OQU85984	4	67964339	67968893	+	5	IV	764	686-754	Pkinase	83129.3	6.18	2295	7	Endoplasmic reticulum	ATGGGGGCGTGGGTCCCAGTGAGCCAGCTTGCAGAGGAGGAGGTGGCTGCGTACAGGCAGCTGGAGGAAGAGAGGATCGCCAAAGTCCTAGACGACCTCTTGGCAATTTGCCAAAGTCAAAAGGTGAATGCGAGCAAGATCATCATCGCGAGCGACGATATCGCCAGGGGTCTCGTGCAGTTGGTTGACGACCATGGGGTCACCGAGCTCGTCATGGGCGCTGCGTCTGATCGGGCGTACGGCAGGAAGATGCGGGCGCCAAGGTCTAAGAAGGCGCTAACGGTGCAGCAGAAGGCGAATCCCTCTTGCAGGATCTGGTTCGTCTGCAGGGGAAATCTTATCTGCACCAGGGACGCTAGCGAGGGACAAGCTCATAGAGCTGAATCGTCCACAGCTAGC…	MGAWVPVSQLAEEEVAAYRQLEEERIAKVLDDLLAICQSQKVNASKIIIASDDIARGLVQLVDDHGVTELVMGAASDRAYGRKMRAPRSKKALTVQQKANPSCRIWFVCRGNLICTRDASEGQAHRAESSTASTSPRTSTSDCSRSKSSPCLHSETFSTQETDDPSAEQTHGRDLNIEDSNNQATTIAGSSAAVHLLQEIQEDREMPASDGLDAGEMDDALYEKLKHALMEAENLKQEAYEETRRRQMAERGLAEASRMADEAERSYQREARHRKEVEEMVARERAAMEQDKRELDGILDQIRKVDDRSAELELQITTSEHTMNDLEARLSESYNLLDTLRHGHHPCNASESASREEGGGEQRVSFLHLGYSELDEATKHFDESVRIDGGGGSRGKVYR…
SbPUB2	SORBI_3001G305800	EER91973	1	58991748	58995101	+	5	IV	431	330-397	-	48599.6	4.99	1296	10	Nucleus	ATGGGAGTTAAATTCCACTCTAGTAAACTGAGTCCGGAGCAAGTGAAACTGTTCAGAAGGATCGAGTATGAGAAGGTGGACAAACAGCTAGATGGCTATGTTCATCAGTGCTCAAAAATGAAGGTCAAATGTGAGAAACTAGTTTTTGAGAAGGAAGACGATGTAGCTGGTCTGATTGAACTCATTGTCTTGCATAAGGTCACTAAGCTAATTATTTCAGGTGCTGCAGACAGGCAATATTCAAGAAAAATGGACAAACCTAAAAGTAAGACAGCAACAGAAATTATGCAGAGAGCTGATCCATCATGCAAGATTTGGTGTGTTTGCAAGGGACAACTAATCTGTACCAGGGGTGAGGAAGAGGAGATTGCACCATCAGCCACACCTTTTGTCCCTGAT…	MGVKFHSSKLSPEQVKLFRRIEYEKVDKQLDGYVHQCSKMKVKCEKLVFEKEDDVAGLIELIVLHKVTKLIISGAADRQYSRKMDKPKSKTATEIMQRADPSCKIWCVCKGQLICTRGEEEEIAPSATPFVPDFDHQALQLVPYQKEDDVKSELGLYDELKEACIAAENLMKRALNESSRRQKADGEVASALQKAKEYQELYLEETRKREELEGALARAHREIARLRQANQVLPLDEQNKATDELQEAMSERSSLEGHIFNMDAVFGTAAGQATEQQQKEHVQIQFDLGTGEKDLELELELEALLNQSKLAAFSPSSVIQSPYEFDEDRVPSYFLCPILQEAMRDPHVAADGFTYEGDAIRGWLDGGNDASPVTGQPLAHRELAPNLALAAVIQDYTVM…
SbPUB54	SORBI_3010G050700	EER89251	10	3919877	3925229	-	5	IV	786	713-783	PK_Tyr_Ser-Thr, TPR_16,TPR_18	88818.9	5.98	2361	11	Endoplasmic reticulum	ATGGAGGCGGACGAGCGGGCGGAGGAGGCGCGGCGCGCCAAGGAGGCCGGCAACGACGCCTACCGCAAGTCCTTCCTCGAGACGGCCGTCGAGCACTACACCCGGGGCGGGCTCCTCGACCCCAGAGACATCTCCTTCCTTACTAACCGCGCCGCCGCCTACTTCCGCTTGGGCAAGTATAAGGAGTGCGTGAGGGACTGCGACGAGGCGGTGAAGCGCGGCAGGGACCTCAGCGCCGACAACAAGCTGGTCGCGAAGGCGCTGTTGCGGAAGGCGTCGGCGCTGCTCGAGCTCGCCGCATGCTCCGGAGATTACGCACCGGCGATCAGGGCCCTGGAGCAGTCGCTCACCGAGCATTACAGTGAGGAGACGCACGAGATGCTCAACAGGGCGGTGGTA…	MEADERAEEARRAKEAGNDAYRKSFLETAVEHYTRGGLLDPRDISFLTNRAAAYFRLGKYKECVRDCDEAVKRGRDLSADNKLVAKALLRKASALLELAACSGDYAPAIRALEQSLTEHYSEETHEMLNRAVVVQKELEEQERLDQEMADQHREKGNELFKQKQYHEAAIHYTRATKMNPKDPKAFSNRAQCHIYLGALPQGLEDAQKCVELDPTFLKGYVRKAKVQFLMENYENAMATYLEGLRCDPNNLEVLDGLRRCAACIKRANGGDVELKDLKEMLGDFQSENDLLKFRKATEQATILKKEASDERLKRIESERMARTMEEYLSGVQQESERLKKQHHEVMEKLLKANMDNEHLQGQLSESRGQYEQILSEHDRLLHERNHAVREVQELRQKRG…
SbPUB53	SORBI_3010G030300	KXG19254	10	2467287	2473282	-	5	IV	807	738-805	Pkinase,Usp	89529.9	6.68	2424	11	Endoplasmic reticulum	ATGGAAATCGAGGAAGCCGCCGGCGGCGGTGAGATTGGGGAAATGGAGGCCCCCGCGGTCAGCACGGTGGCGGTGGCGGTCAGCGGGGGCAGGAGCAGCAAGCACGCGCTTAAGTGGGCCCTCGACAAGTTCGTTCCCGAAGGGAGGGTCCTCTTCCGGATCTTGCACGTCCACCCGGCGATCACCATGGTGCCCACTCCGATGGGAAATTTTATACCAATCTCACAAGTACGCGAAGATGTGGCATCTGCCTACAGAAAAGAAGCAGAATGGCAAGCGAGTAATATGCTAGTTCCTTTCCAGAAGATGTGTGCTCAGAGAAAGGTAGAAGCTGAAGCTGTTTTACTTGAATCAGATGATGTTGCTTCTGCTATAAGTGAAGAGATAGGAAAATTCAAT…	MEIEEAAGGGEIGEMEAPAVSTVAVAVSGGRSSKHALKWALDKFVPEGRVLFRILHVHPAITMVPTPMGNFIPISQVREDVASAYRKEAEWQASNMLVPFQKMCAQRKVEAEAVLLESDDVASAISEEIGKFNICKLVLGSSSKNIFRRKLKGSKTATKISECIPSFCTAYVISKGKLSFVRSATSDIAETPRSISSSTVSSPSTRSLSSCGPSEWGDTYGTANVPLHQPSLPLQRDQALAIINKLSNRRASSSSSVVSEVSYNDEPALTRSHSIISEMQFSSGSSGNSVYKSFQRDNLPDNSDQASVSGISENVNHLSYQDDLRLQIERLRVKLQHLHKLHERAQHESLDTSHTTQKLHKLGTRHIEDEIKLKEIQLTEDTIRRLVRKQEMEEHEAAR…
SbPUB58	SORBI_3010G174500	EER89974	10	51011401	51016873	-	5	IV	783	713-779	Pkinase,Usp	87335.1	7.11	2352	11	Nucleus	ATGGAGGGTTCGTCGTCCTCGCCGCCGGACGGCGACGGCGGGAGCTTGGGCTTCCAGTTCCTGCAGGTCGCGGTGGCCGTGCGCGGGGACGGCCGCGCCAGCCGCCGAGCCGCGCGGTGGGCCGCCGCCACCCTCGTCCCGGCCGGCGGCCGCGTCGCGCTCGTCCACGTCATCCCGCCCGTCTCCTTCGTCCCGTCTCCATCGGGGGAGAGGGTGCCGGTGGAGAAGATGGAGCCGGAGGTGGTGGAGATGTACGCGCAGGACTGCCGCGCGCGCGCGCAGGAGGTCTTCCTCCCCTTCCGCCGCCTCGTCGGCCGCGGCGGCAGAACCGTGGAGACGGTGGTTCTGGAAGGGGACAGCGTCGCGGAGGCGCTGGCCAAGTACGCCGCGGAGTCCGGC…	MEGSSSSPPDGDGGSLGFQFLQVAVAVRGDGRASRRAARWAAATLVPAGGRVALVHVIPPVSFVPSPSGERVPVEKMEPEVVEMYAQDCRARAQEVFLPFRRLVGRGGRTVETVVLEGDSVAEALAKYAAESGVRSLVLGSATLSWFRRILRLQDVPFTVLKTVPSFCNIFVVSRRRLTIKIANQARNSKSNASIRIQSISHKAFDQIQRDWLQDKQALNNLADDEIPKYSGNSSSGSFSQVCSSLSTSSNAIKSSESHRRGFLGSLGRRTPGRERNKDFDAISQLKEVHYVALSSVEEYQHIDEEEKLRKELKDTLMMYDRACGNLAHAKKKIQLLSSECCEDVNKVQDALQREKILKQSVADEKTKHLEAIGAVEMAKNAFTHETYSKHQAEILANM…
SbPUB3	SORBI_3001G306000	KXG38967	1	59003657	59006974	+	5	IV	609	539-606	Pkinase	69005	6.32	1830	9	Nucleus	ATGAGTCGCCGCCAAGGTGCTAGCTCAAGCTCTTACAGTGTATCATCATTCATGTCCGATGAATTGGACTACTCAGATTCGTTGTCCTTGCACGAGGACAGCAGTACCGAGCACAGTGGCTCTAGGTCGGAGCTTCTGTCGTCCCTCTCAGTTGATCTGAAGATGCCCCCAACAGAACATGTTCAGAGTCCGGCACCTCATAGAGATCTGGAAGATATGGATTTTGATGCCGACTTGCAAGATAGACTTCAGAAGGCCTTTGATGAGATTGTCAAGTTGAAGAAAGAAAACCTTGAAGAGTCTTGCCAGCGCCAACAGGTTGAGAAGGAGCTCCTAGTCGTCCGCAAGAAAGCTAAGAAACTACAGGATCACCTCTTAAAAGAGCTACAGCACTCGAAA…	MSRRQGASSSSYSVSSFMSDELDYSDSLSLHEDSSTEHSGSRSELLSSLSVDLKMPPTEHVQSPAPHRDLEDMDFDADLQDRLQKAFDEIVKLKKENLEESCQRQQVEKELLVVRKKAKKLQDHLLKELQHSKGFEEARAADQRLIQKLKKDIELLKIQRDEYLEKFHQASDQILLQPLGAAKEAHEQDKHEIETLREGISQLKIHRDEYLAKFQEKNKPKLAPVQDIAVRYSEGHTQFTLDQLKLATENFSELLKIGEGGYGRVYKGTICDTAVAIKILRHNENLQGLLQFQREVLILTKVRHPHLVNLLGACDEVSALVYDYLPNGSLEDRLSCKGNTPALTWQVRTRIIGEICSALIFLHSHKPKPIVHGDLKPSNILLDADLVSKLGDFGIARFL…
SbPUB5	SORBI_3001G334400	OQU92380	1	62300389	62308556	+	5	IV	667	589-659	Pkinase,USP7_ICP0_bdg	76061.8	6.15	2004	10	Endoplasmic reticulum	ATGTCGCGCCTTTGCACAGTAAAGGTTGTGAGAGAAGAAGATTTTCGCTCGCAGATTGGGCATGATGGCCACTACTTTGATCTCGTCGATTTCAGCAGGGTCCCGGGTTTCCAGGTCGTGGTAGACACGCCCATCTGCCATTTCAAGGAACAACTAGCTGAAGAATTTGGCATCCCAATTCAATCTCAACGCCTCTGGTTGTTTGTTCAACGAATAAATGGGACATTCCGCCCTTGCACGCCTTTAGCTCCCAATGAAGAGAAACTATCTGTGCTTCATCCTCTTCCTGTGCGCAATATGATTAGCAAAGATGACATATTGGTGTTCCTAAAGCTGTATGACCCAGGTCAAAGACAGCTACGATATGTCAGCACACTCTTTGTGAAAGCTTCGTCAAGG…	MSRLCTVKVVREEDFRSQIGHDGHYFDLVDFSRVPGFQVVVDTPICHFKEQLAEEFGIPIQSQRLWLFVQRINGTFRPCTPLAPNEEKLSVLHPLPVRNMISKDDILVFLKLYDPGQRQLRYVSTLFVKASSRPSRILPKLRTLAGFHAYEEIELYEEVNFEPTLMCVRIDINATFTYSQIQNGDIICYQKMPKAEDKYPNVELFFKHVHGQKDPQIRIQALEEEVAMLKHQVHCEKEAKKGRSISQEHILVDMHLEEKLAATTYNIHLCNAECDELKQELDNAMRQVDELRDQNRHIILEFSIQDLEQATENFSDMCNVGDNEYGGVYKGNVHKTMVAIKLSCSQSLFQQEVSILQKCRHPNIVTIIGICSEASALVYEWLPNGNLEDCIVSSNNSPP…
SbPUB43	SORBI_3007G034600	OQU79851	7	3027546	3028613	-	3	-	355	5-69	-	36931.8	6.76	1068	1	Plasma membrane	ATGGAGGCGTGGCCGGACGATTTCCTATGCCCCATCACGCTGGAGGTCATGACGGACCCCGTCATCCTCCCCTCCGGCCACACCTTCGAGCGCCGCAGCATCCAGCGCTGGCTCGACGGGGGGCACCTCACCTGCCCCGTCACCAACCTCCCGCTGCCGCCCTGCCCGCCGCTCATCCCCAACCACGCGCTGCGCCGCCTCATAGCCGCCGTCTCGCCTTCCGCGGCGGCGGCGGCTCCCGTCCCTGCGGATGGAGGGGCGCAAGCGAGGCAAGAAGCGGCGGCGGTGCCAGCTCGGTCCGCGTCGCCCGTACCGGCGCTGCTGAGGCTGGCCAAGTCCGGCGCCGCCGGGCGGAGGGAGGTGCTGGAGTCCGGCAACGCGGCGGTGCTGCTGCGTCAC…	MEAWPDDFLCPITLEVMTDPVILPSGHTFERRSIQRWLDGGHLTCPVTNLPLPPCPPLIPNHALRRLIAAVSPSAAAAAPVPADGGAQARQEAAAVPARSASPVPALLRLAKSGAAGRREVLESGNAAVLLRHAEAGDEAAARALLHLSLDGDDTRVGLVADGAVDALSAAVSRGGPAAASAATALTSLATVDVNKCTIGAHPSAIPALAGLLRRGGPRERREAATALFELCKLPENRRRAVREGAAPALADFAADGSARAVEVLGLLARCREGRQELCRIPGIVSVLTGVAKSGNARAIEQALLVLNWICSESNELALEAIKLQAFDLCEALVNDDNCKIAKNAVELVRTLEKQ
