# Supplementary material for: Genome-wide identification and expression analysis of the U-box E3 ubiquitin ligase gene family related to salt tolerance in sorghum (Sorghum bicolor L.)
Source: Front Plant Sci. 2023 Mar 17;14:1141617. doi: 10.3389/fpls.2023.1141617 (PMC10063820; doi:10.3389/fpls.2023.1141617)
Supplement: Supplementary file 4 [file Table_2.xlsx]

## Sheet: rice and Arabidopsis
Sub-Class	Protein Name	Genomic Locus
rice
Class I	OsPUB5	LOC_Os08g32060.1
Class I	OsPUB6	LOC_Os09g21120.1
Class I	OsPUB30	LOC_Os01g64570.1
Class I	OsPUB31	LOC_Os04g58920.1
Class I	OsPUB32	LOC_Os02g33590.1
Class I	OsPUB33	LOC_Os04g34030.1
Class I	OsPUB34	LOC_Os04g49970.1
Class I	OsPUB35	LOC_Os02g46500.1
Class I	OsPUB36	LOC_Os12g06410.1
Class I	OsPUB37	LOC_Os04g35680.1
Class I	OsPUB38	LOC_Os06g13870.1
Class I	OsPUB39	LOC_Os02g50460.1
Class I	OsPUB40	LOC_Os03g13740.1
Class I	OsPUB41	LOC_Os10g03440.1
Class I	OsPUB42	LOC_Os02g34410.1
Class I	OsPUB43	LOC_Os05g36360.1
Class I	OsPUB44	LOC_Os02g33680.1
Class I	OsPUB45	LOC_Os04g34140.1
Class I	OsPUB71	LOC_Os03g13010.1
Class I	OsPUB2	LOC_Os05g39930.1
Class I	OsPUB3	LOC_Os01g60860.1
Class I	OsPUB4	LOC_Os02g13960.1
Class I	OsPUB1	LOC_Os03g31400.1
Class II	OsPUB7	LOC_Os04g28100.1
Class II	OsPUB8	LOC_Os02g28720.1
Class II	OsPUB9	LOC_Os02g49950.1
Class II	OsPUB10	LOC_Os03g16824.1
Class II	OsPUB11	LOC_Os12g38210.1
Class II	OsPUB12	LOC_Os06g01304.1
Class II	OsPUB13	LOC_Os06g51130.1
Class II	OsPUB14	LOC_Os08g37570.1
Class II	OsPUB15	LOC_Os08g01900.1
Class II	OsPUB16	LOC_Os01g66130.1
Class II	OsPUB26	LOC_Os04g41250.1
Class II	OsPUB27	LOC_Os01g67500.1
Class II	OsPUB28	LOC_Os02g47670.1
Class II	OsPUB70	LOC_Os06g28590.1
Class II	OsPUB68	LOC_Os01g12930.1
Class II	OsPUB73	LOC_Os04g49500.1
Class V	OsPUB21	LOC_Os02g49520.1
Class V	OsPUB22	LOC_Os06g16410.1
Class V	OsPUB23	LOC_Os12g17900.1
Class V	OsPUB24	LOC_Os03g45420.1
Class V	OsPUB25	LOC_Os12g17880.1
Class V	OsPUB66	LOC_Os08g13780.1
Class V	OsPUB72	LOC_Os04g30470.1
Class III	OsPUB17	LOC_Os08g32610.1
Class III	OsPUB18	LOC_Os09g21740.1
Class III	OsPUB19	LOC_Os06g13090.1
Class III	OsPUB20	LOC_Os06g13080.1
Class III	OsPUB64	LOC_Os05g01460.1
Class III	OsPUB69	LOC_Os02g28870.1
Class IV	OsPUB46	LOC_Os06g37620.1
Class IV	OsPUB47	LOC_Os02g12670.1
Class IV	OsPUB48	LOC_Os10g41220.1
Class IV	OsPUB49	LOC_Os03g01160.2
Class IV	OsPUB50	LOC_Os06g04880.1
Class IV	OsPUB51	LOC_Os09g39620.1
Class IV	OsPUB52	LOC_Os10g40060.1
Class IV	OsPUB53	LOC_Os10g40100.1
Class IV	OsPUB54	LOC_Os02g44610.1
Class IV	OsPUB55	LOC_Os09g39640.1
Class IV	OsPUB56	LOC_Os03g31070.1
Class IV	OsPUB57	LOC_Os10g40120.1
Class IV	OsPUB58	LOC_Os03g31000.1
Class IV	OsPUB59	LOC_Os10g01060.1
Class IV	OsPUB60	LOC_Os02g57700.1
Class IV	OsPUB61	LOC_Os06g06490.1
Class IV	OsPUB62	LOC_Os06g06470.1
Class IV	OsPUB63	LOC_Os06g06450.1
Class IV	OsPUB65	LOC_Os10g40490.1
Class IV	OsPUB67	LOC_Os06g06760.1
-	OsPUB29	LOC_Os08g04470.1
Arabidopsis
Class I	AtPUB1	AT5G15400
Class IV	AtPUB10	AT1G71020
Class IV	AtPUB11	AT1G23030
Class IV	AtPUB12	AT2G28830
Class I	AtPUB13	AT3G46510
Class IV	AtPUB14	AT3G54850
Class I	AtPUB15	AT5G42340
Class II	AtPUB16	AT5G01830
Class IV	AtPUB18	AT1G10560
Class II	AtPUB19	AT1G60190
Class I	AtPUB2	AT5G67340
Class II	AtPUB20	AT1G66160
Class III	AtPUB21	AT5G37490
Class I	AtPUB22	AT3G52450
Class I	AtPUB23	AT2G35930
Class I	AtPUB24	AT3G11840
Class II	AtPUB25	AT3G19380
Class IV	AtPUB26	AT1G49780
Class I	AtPUB27	AT5G64660
-	AtPUB17	AT1G29340
Class I	AtPUB28	AT5G09800
Class II	AtPUB29	AT3G18710
Class III	AtPUB3	AT3G54790
Class II	AtPUB30	AT3G49810
Class IV	AtPUB31	AT5G65920
Class IV	AtPUB32	AT3G49060
Class II	AtPUB33	AT2G45910
Class II	AtPUB34	AT2G19410
Class I	AtPUB35	AT4G25160
Class IV	AtPUB36	AT3G61390
Class IV	AtPUB37	AT2G45920
Class IV	AtPUB38	AT5G65200
Class IV	AtPUB39	AT3G47820
Class II	AtPUB4	AT2G23140
Class IV	AtPUB40	AT5G40140
Class I	AtPUB41	AT5G62560
Class V	AtPUB42	AT1G68940
Class II	AtPUB43	AT1G76390
Class II	AtPUB44	AT1G20780
Class II	AtPUB45	AT1G27910
Class I	AtPUB46	AT5G18320
Class I	AtPUB47	AT5G18330
Class IV	AtPUB48	AT5G18340
Class I	AtPUB49	AT5G67530
Class II	AtPUB5	AT4G36550
Class I	AtPUB50	AT5G65500
Class II	AtPUB51	AT5G61560
Class II	AtPUB52	AT5G61550
Class V	AtPUB53	AT5G51270
Class II	AtPUB6	AT1G24330
Class I	AtPUB7	AT1G67530
Class II	AtPUB8	AT4G21350
Class IV	AtPUB9	AT3G07360
