# Supplementary material for: Genome-wide identification and expression analysis of the U-box E3 ubiquitin ligase gene family related to salt tolerance in sorghum (Sorghum bicolor L.)
Source: Front Plant Sci. 2023 Mar 17;14:1141617. doi: 10.3389/fpls.2023.1141617 (PMC10063820; doi:10.3389/fpls.2023.1141617)
Supplement: Supplementary file 5 [file Table_3.xlsx]

## Sheet: Sheet1
PUB ID	Site Name	sequence	Position	Length	Strand	Organism	Function	Type
SbPUB1	AAGAA-motif	gGTAAAGAAA	1493	9	-	Avena sativa	involved in abscisic acid reaction of cis element	stress related
SbPUB1	ABRE	ACGTG	1453	5	+	Arabidopsis thaliana	cis-acting element involved in the abscisic acid responsiveness	Hormone-responsive
SbPUB1	ACE	CTAACGTATT	251	9	-	Petroselinum crispum	cis-acting element involved in light responsiveness	light responsiveness
SbPUB1	ARE	AAACCA	82	6	+	Zea mays	cis-acting regulatory element essential for the anaerobic induction	stress related
SbPUB1	ARE	AAACCA	233	6	+	Zea mays	cis-acting regulatory element essential for the anaerobic induction	stress related
SbPUB1	ARE	AAACCA	961	6	+	Zea mays	cis-acting regulatory element essential for the anaerobic induction	stress related
SbPUB1	ARE	AAACCA	1286	6	+	Zea mays	cis-acting regulatory element essential for the anaerobic induction	stress related
SbPUB1	AT~TATA-box	TATATA	1115	6	-	Arabidopsis thaliana	cis-acting element involved in light responsiveness	light responsiveness
SbPUB1	AT-rich element	ATAGAAATCAA	1	10	+	Glycine max	binding site of AT-rich DNA binding protein (ATBP-1)	plant growth and development
SbPUB1	AT-rich element	ATAGAAATCAA	161	10	+	Glycine max	binding site of AT-rich DNA binding protein (ATBP-1)	plant growth and development
SbPUB1	AT-rich element	ATAGAAATCAA	287	10	+	Glycine max	binding site of AT-rich DNA binding protein (ATBP-1)	plant growth and development
SbPUB1	Box 4	ATTAAT	646	6	+	Petroselinum crispum	part of a conserved DNA module involved in light responsiveness	light responsiveness
SbPUB1	Box 4	ATTAAT	1000	6	-	Petroselinum crispum	part of a conserved DNA module involved in light responsiveness	light responsiveness
SbPUB1	Box 4	ATTAAT	1412	6	-	Petroselinum crispum	part of a conserved DNA module involved in light responsiveness	light responsiveness
SbPUB1	CAAT-box	CAAAT	9	5	+	Pisum sativum	common cis-acting element in promoter and enhancer regions	regulatory element
SbPUB1	CAAT-box	CAAAT	99	5	+	Pisum sativum	common cis-acting element in promoter and enhancer regions	regulatory element
SbPUB1	CAAT-box	CAAT	133	4	-	Nicotiana glutinosa	common cis-acting element in promoter and enhancer regions	regulatory element
SbPUB1	CAAT-box	CAAT	207	4	-	Nicotiana glutinosa	common cis-acting element in promoter and enhancer regions	regulatory element
SbPUB1	CAAT-box	CAAT	250	4	+	Nicotiana glutinosa	common cis-acting element in promoter and enhancer regions	regulatory element
SbPUB1	CAAT-box	CAAT	279	4	-	Nicotiana glutinosa	common cis-acting element in promoter and enhancer regions	regulatory element
SbPUB1	CAAT-box	CAAT	365	4	-	Nicotiana glutinosa	common cis-acting element in promoter and enhancer regions	regulatory element
SbPUB1	CAAT-box	CAAT	389	4	+	Nicotiana glutinosa	common cis-acting element in promoter and enhancer regions	regulatory element
SbPUB1	CAAT-box	CAAT	475	4	-	Nicotiana glutinosa	common cis-acting element in promoter and enhancer regions	regulatory element
SbPUB1	CAAT-box	CAAT	542	4	+	Nicotiana glutinosa	common cis-acting element in promoter and enhancer regions	regulatory element
SbPUB1	CAAT-box	CAAT	600	4	+	Nicotiana glutinosa	common cis-acting element in promoter and enhancer regions	regulatory element
SbPUB1	CAAT-box	CAAT	650	4	-	Nicotiana glutinosa	common cis-acting element in promoter and enhancer regions	regulatory element
SbPUB1	CAAT-box	CCAAT	680	5	-	Arabidopsis thaliana	common cis-acting element in promoter and enhancer regions	regulatory element
SbPUB1	CAAT-box	CAAT	728	4	-	Nicotiana glutinosa	common cis-acting element in promoter and enhancer regions	regulatory element
SbPUB1	CAAT-box	CAAT	775	4	-	Nicotiana glutinosa	common cis-acting element in promoter and enhancer regions	regulatory element
SbPUB1	CAAT-box	CAAT	818	4	+	Nicotiana glutinosa	common cis-acting element in promoter and enhancer regions	regulatory element
SbPUB1	CAAT-box	CAAT	840	4	+	Nicotiana glutinosa	common cis-acting element in promoter and enhancer regions	regulatory element
SbPUB1	CAAT-box	CAAT	1021	4	-	Nicotiana glutinosa	common cis-acting element in promoter and enhancer regions	regulatory element
SbPUB1	CAAT-box	CAAT	1109	4	-	Nicotiana glutinosa	common cis-acting element in promoter and enhancer regions	regulatory element
SbPUB1	CAAT-box	CAAT	1166	4	-	Nicotiana glutinosa	common cis-acting element in promoter and enhancer regions	regulatory element
SbPUB1	CAAT-box	CCAAT	1194	5	+	Arabidopsis thaliana	common cis-acting element in promoter and enhancer regions	regulatory element
SbPUB1	CAAT-box	CAAT	1195	4	+	Nicotiana glutinosa	common cis-acting element in promoter and enhancer regions	regulatory element
SbPUB1	CAAT-box	CAAAT	1204	5	+	Pisum sativum	common cis-acting element in promoter and enhancer regions	regulatory element
SbPUB1	CAAT-box	CAAT	1234	4	-	Nicotiana glutinosa	common cis-acting element in promoter and enhancer regions	regulatory element
SbPUB1	CAAT-box	CAAT	1261	4	-	Nicotiana glutinosa	common cis-acting element in promoter and enhancer regions	regulatory element
SbPUB1	CAAT-box	CAAT	1275	4	-	Nicotiana glutinosa	common cis-acting element in promoter and enhancer regions	regulatory element
SbPUB1	CAAT-box	CAAT	1394	4	-	Nicotiana glutinosa	common cis-acting element in promoter and enhancer regions	regulatory element
SbPUB1	CAAT-box	CAAT	1463	4	-	Nicotiana glutinosa	common cis-acting element in promoter and enhancer regions	regulatory element
SbPUB1	CAAT-box	CAAT	1638	4	+	Nicotiana glutinosa	common cis-acting element in promoter and enhancer regions	regulatory element
SbPUB1	CAAT-box	CAAAT	1673	5	-	Pisum sativum	common cis-acting element in promoter and enhancer regions	regulatory element
SbPUB1	CAAT-box	CAAT	1681	4	+	Nicotiana glutinosa	common cis-acting element in promoter and enhancer regions	regulatory element
SbPUB1	CAAT-box	CAAT	1738	4	-	Nicotiana glutinosa	common cis-acting element in promoter and enhancer regions	regulatory element
SbPUB1	CAAT-box	CCAAT	1773	5	-	Arabidopsis thaliana	common cis-acting element in promoter and enhancer regions	regulatory element
SbPUB1	CAAT-box	CAAT	1860	4	-	Nicotiana glutinosa	common cis-acting element in promoter and enhancer regions	regulatory element
SbPUB1	CAAT-box	CCAAT	1868	5	-	Arabidopsis thaliana	common cis-acting element in promoter and enhancer regions	regulatory element
SbPUB1	CAAT-box	CAAT	1919	4	+	Nicotiana glutinosa	common cis-acting element in promoter and enhancer regions	regulatory element
SbPUB1	CAAT-box	CCAAT	1973	5	-	Arabidopsis thaliana	common cis-acting element in promoter and enhancer regions	regulatory element
SbPUB1	CAAT-box	CCAAT	1995	5	-	Arabidopsis thaliana	common cis-acting element in promoter and enhancer regions	regulatory element
SbPUB1	CARE	CAACTCAC	754	8	-	Oryza sativa	cis-acting element involved in gibberellin-responsiveness	hormone responsive
SbPUB1	CAT-box	GCCACT	746	6	+	Arabidopsis thaliana	cis-acting regulatory element related to meristem expression	plant growth and development
SbPUB1	CAT-box	GCCACT	1889	6	-	Arabidopsis thaliana	cis-acting regulatory element related to meristem expression	plant growth and development
SbPUB1	CCAAT-box	CAACGG	1471	6	+	Hordeum vulgare	MYBHv1 binding site	MYB binding site
SbPUB1	CCAAT-box	CAACGG	1821	6	+	Hordeum vulgare	MYBHv1 binding site	MYB binding site
SbPUB1	ERE	ATTTCATA	1959	8	-	Nicotiana glutinos
SbPUB1	G-box	CACGAC	1280	6	-	Zea mays	cis-acting regulatory element involved in light responsiveness	light responsiveness
SbPUB1	G-Box	CACGTT	1452	6	-	Pisum sativum	cis-acting regulatory element involved in light responsiveness	light responsiveness
SbPUB1	GCN4_motif	TGAGTCA	1676	7	+	Oryza sativa	cis-regulatory element involved in endosperm expression	plant growth and development
SbPUB1	MBS	CAACTG	237	6	+	Arabidopsis thaliana	MYB binding site involved in drought-inducibility	stress related	MYB binding site involved in drought-inducibility
SbPUB1	MYB	CAACCA	64	6	-	Arabidopsis thaliana	development, environmental adaptation and metabolic regulation secondary metabolism and abiotic stresses response to drought and ABA signals	stress related
SbPUB1	MYB	CAACCA	225	6	-	Arabidopsis thaliana	development, environmental adaptation and metabolic regulation secondary metabolism and abiotic stresses response to drought and ABA signals	stress related
SbPUB1	MYB	TAACCA	1016	6	+	Arabidopsis thaliana	development, environmental adaptation and metabolic regulation secondary metabolism and abiotic stresses response to drought and ABA signals	stress related
SbPUB1	Myb	CAACTG	237	6	+	Arabidopsis thaliana	development, environmental adaptation and metabolic regulation secondary metabolism and abiotic stresses response to drought and ABA signals	stress related
SbPUB1	MYB recognition site	CCGTTG	1471	6	-	Arabidopsis thaliana	development, environmental adaptation and metabolic regulation secondary metabolism and abiotic stresses response to drought and ABA signals	stress related
SbPUB1	MYB recognition site	CCGTTG	1821	6	-	Arabidopsis thaliana	development, environmental adaptation and metabolic regulation secondary metabolism and abiotic stresses response to drought and ABA signals	stress related
SbPUB1	MYB-like sequence	TAACCA	1016	6	+	Arabidopsis thaliana	development, environmental adaptation and metabolic regulation secondary metabolism and abiotic stresses response to drought and ABA signals	stress related
SbPUB1	MYC	CATTTG	9	6	-	Arabidopsis thaliana	response to drought, ABA and cold signals	stress related
SbPUB1	O2-site	GATGATGTGG	614	9	-	Zea mays	cis-acting regulatory element involved in zein metabolism regulation	Hormone-responsive
SbPUB1	O2-site	GATGA(C/T)(A/G)TG(A/G)	1954	8.5	+	Zea mays	cis-acting regulatory element involved in zein metabolism regulation	Hormone-responsive
SbPUB1	STRE	AGGGG	911	5	+	Arabidopsis thaliana	stress response element	stress related
SbPUB1	TATA	TATAAAAT	316	8	-	Arabidopsis thaliana	core promoter element around -30 of transcription start	regulatory element
SbPUB1	TATA-box	ATATAT	28	6	+	Brassica napus	core promoter element around -30 of transcription start	regulatory element
SbPUB1	TATA-box	TATA	29	4	+	Arabidopsis thaliana	core promoter element around -30 of transcription start	regulatory element
SbPUB1	TATA-box	TACAAAA	55	7	+	Oryza sativa	core promoter element around -30 of transcription start	regulatory element
SbPUB1	TATA-box	TATA	140	4	+	Arabidopsis thaliana	core promoter element around -30 of transcription start	regulatory element
SbPUB1	TATA-box	TATA	160	4	+	Arabidopsis thaliana	core promoter element around -30 of transcription start	regulatory element
SbPUB1	TATA-box	TATA	195	4	+	Arabidopsis thaliana	core promoter element around -30 of transcription start	regulatory element
SbPUB1	TATA-box	TATA	286	4	+	Arabidopsis thaliana	core promoter element around -30 of transcription start	regulatory element
SbPUB1	TATA-box	TATAAAA	317	7	-	Pisum sativum	core promoter element around -30 of transcription start	regulatory element
SbPUB1	TATA-box	TATAAA	318	6	-	Helianthus annuus	core promoter element around -30 of transcription start	regulatory element
SbPUB1	TATA-box	TATAA	319	5	-	Arabidopsis thaliana	core promoter element around -30 of transcription start	regulatory element
SbPUB1	TATA-box	TATA	320	4	+	Arabidopsis thaliana	core promoter element around -30 of transcription start	regulatory element
SbPUB1	TATA-box	TATATTTATATTT	447	12	+	Avena sativa	core promoter element around -30 of transcription start	regulatory element
SbPUB1	TATA-box	TATAAAT	450	7	-	Brassica juncea	core promoter element around -30 of transcription start	regulatory element
SbPUB1	TATA-box	TATAAA	451	6	-	Helianthus annuus	core promoter element around -30 of transcription start	regulatory element
SbPUB1	TATA-box	TATAA	452	5	-	Arabidopsis thaliana	core promoter element around -30 of transcription start	regulatory element
SbPUB1	TATA-box	TATA	453	4	+	Arabidopsis thaliana	core promoter element around -30 of transcription start	regulatory element
SbPUB1	TATA-box	TATAA	785	5	-	Arabidopsis thaliana	core promoter element around -30 of transcription start	regulatory element
SbPUB1	TATA-box	TATA	786	4	+	Arabidopsis thaliana	core promoter element around -30 of transcription start	regulatory element
SbPUB1	TATA-box	ATTATA	861	6	+	Brassica napus	core promoter element around -30 of transcription start	regulatory element
SbPUB1	TATA-box	TATAA	862	5	-	Arabidopsis thaliana	core promoter element around -30 of transcription start	regulatory element
SbPUB1	TATA-box	TATA	863	4	+	Arabidopsis thaliana	core promoter element around -30 of transcription start	regulatory element
SbPUB1	TATA-box	ccTATAAAaa	1045	9	+	Arabidopsis thaliana	core promoter element around -30 of transcription start	regulatory element
SbPUB1	TATA-box	TATA	1047	4	-	Arabidopsis thaliana	core promoter element around -30 of transcription start	regulatory element
SbPUB1	TATA-box	ATTATA	1080	6	+	Brassica napus	core promoter element around -30 of transcription start	regulatory element
SbPUB1	TATA-box	TATAA	1081	5	-	Arabidopsis thaliana	core promoter element around -30 of transcription start	regulatory element
SbPUB1	TATA-box	TATA	1082	4	-	Arabidopsis thaliana	core promoter element around -30 of transcription start	regulatory element
SbPUB1	TATA-box	TATATA	1115	6	-	Arabidopsis thaliana	core promoter element around -30 of transcription start	regulatory element
SbPUB1	TATA-box	ATATAT	1116	6	-	Brassica napus	core promoter element around -30 of transcription start	regulatory element
SbPUB1	TATA-box	TATA	1117	4	-	Arabidopsis thaliana	core promoter element around -30 of transcription start	regulatory element
SbPUB1	TATA-box	ATTATA	1416	6	+	Brassica napus	core promoter element around -30 of transcription start	regulatory element
SbPUB1	TATA-box	TATAA	1417	5	-	Arabidopsis thaliana	core promoter element around -30 of transcription start	regulatory element
SbPUB1	TATA-box	TATA	1418	4	-	Arabidopsis thaliana	core promoter element around -30 of transcription start	regulatory element
SbPUB1	TATA-box	ATTATA	1650	6	+	Brassica napus	core promoter element around -30 of transcription start	regulatory element
SbPUB1	TATA-box	TATAA	1651	5	-	Arabidopsis thaliana	core promoter element around -30 of transcription start	regulatory element
SbPUB1	TATA-box	TATA	1652	4	-	Arabidopsis thaliana	core promoter element around -30 of transcription start	regulatory element
SbPUB1	TC-rich repeats	GTTTTCTTAC	1037	9	-	Nicotiana tabacum	cis-acting element involved in defense and stress responsiveness	stress related	defense and stress responsiveness
SbPUB1	TCT-motif	TCTTAC	1037	6	-	Arabidopsis thaliana	part of a light responsive element	light responsiveness
SbPUB1	TCT-motif	TCTTAC	1057	6	+	Arabidopsis thaliana	part of a light responsive element	light responsiveness
SbPUB1	WRE3	CCACCT	893	6	-	Pisum sativum	Wounding and pathogen response element	stress related
SbPUB1	WRE3	CCACCT	1853	6	+	Pisum sativum	Wounding and pathogen response element	stress related
SbPUB10	A-box	CCGTCC	1911	6	-	Petroselinum crispum	cis-acting regulatory element	plant growth and development-related
SbPUB10	ABRE	ACGTG	57	5	-	Arabidopsis thaliana	cis-acting element involved in the abscisic acid responsiveness	Hormone-responsive
SbPUB10	ABRE	ACGTG	372	5	+	Arabidopsis thaliana	cis-acting element involved in the abscisic acid responsiveness	Hormone-responsive
SbPUB10	ABRE	ACGTG	394	5	+	Arabidopsis thaliana	cis-acting element involved in the abscisic acid responsiveness	Hormone-responsive
SbPUB10	ABRE	ACGTG	447	5	-	Arabidopsis thaliana	cis-acting element involved in the abscisic acid responsiveness	Hormone-responsive
SbPUB10	ABRE	ACGTG	566	5	+	Arabidopsis thaliana	cis-acting element involved in the abscisic acid responsiveness	Hormone-responsive
SbPUB10	ABRE	ACGTG	1932	5	+	Arabidopsis thaliana	cis-acting element involved in the abscisic acid responsiveness	Hormone-responsive
SbPUB10	ABRE3a	TACGTG	371	6	+	Zea mays	cis-acting element involved in the abscisic acid responsiveness	Hormone-responsive
SbPUB10	ABRE3a	TACGTG	565	6	+	Zea mays	cis-acting element involved in the abscisic acid responsiveness	Hormone-responsive
SbPUB10	ABRE3a	TACGTG	1931	6	+	Zea mays	cis-acting element involved in the abscisic acid responsiveness	Hormone-responsive
SbPUB10	ABRE4	CACGTA	371	6	-	Zea mays	cis-acting element involved in the abscisic acid responsiveness	Hormone-responsive
SbPUB10	ABRE4	CACGTA	565	6	-	Zea mays	cis-acting element involved in the abscisic acid responsiveness	Hormone-responsive
SbPUB10	ABRE4	CACGTA	1931	6	-	Zea mays	cis-acting element involved in the abscisic acid responsiveness	Hormone-responsive
SbPUB10	ARE	AAACCA	1424	6	-	Zea mays	cis-acting regulatory element essential for the anaerobic induction	stress related
SbPUB10	ARE	AAACCA	1949	6	+	Zea mays	cis-acting regulatory element essential for the anaerobic induction	stress related
SbPUB10	as-1	TGACG	392	5	+	Arabidopsis thaliana	cis-acting element involved in salicylic acid responsiveness/cold, drought and pathogen/SA	stress related
SbPUB10	as-1	TGACG	452	5	-	Arabidopsis thaliana	cis-acting element involved in salicylic acid responsiveness/cold, drought and pathogen/SA	stress related
SbPUB10	as-1	TGACG	1191	5	-	Arabidopsis thaliana	cis-acting element involved in salicylic acid responsiveness/cold, drought and pathogen/SA	stress related
SbPUB10	as-1	TGACG	1586	5	+	Arabidopsis thaliana	cis-acting element involved in salicylic acid responsiveness/cold, drought and pathogen/SA	stress related
SbPUB10	as-1	TGACG	1771	5	-	Arabidopsis thaliana	cis-acting element involved in salicylic acid responsiveness/cold, drought and pathogen/SA	stress related
SbPUB10	AT~TATA-box	TATATAAA	94	8	-	Arabidopsis thaliana	cis-acting element involved in light responsiveness	light responsiveness
SbPUB10	AT~TATA-box	TATATA	96	6	+	Arabidopsis thaliana	cis-acting element involved in light responsiveness	light responsiveness
SbPUB10	AT~TATA-box	TATATA	503	6	+	Arabidopsis thaliana	cis-acting element involved in light responsiveness	light responsiveness
SbPUB10	AT1-motif	AATTATTTTTTATT	1794	13	+	Solanum tuberosum	part of a light responsive module	light responsiveness
SbPUB10	AuxRR-core	GGTCCAT	223	7	-	Nicotiana tabacum	cis-acting regulatory element involved in auxin responsiveness	Hormone-responsive
SbPUB10	Box 4	ATTAAT	149	6	+	Petroselinum crispum	part of a conserved DNA module involved in light responsiveness	light responsiveness
SbPUB10	Box 4	ATTAAT	163	6	+	Petroselinum crispum	part of a conserved DNA module involved in light responsiveness	light responsiveness
SbPUB10	Box 4	ATTAAT	634	6	+	Petroselinum crispum	part of a conserved DNA module involved in light responsiveness	light responsiveness
SbPUB10	Box 4	ATTAAT	814	6	+	Petroselinum crispum	part of a conserved DNA module involved in light responsiveness	light responsiveness
SbPUB10	CAAT-box	CAAT	212	4	-	Nicotiana glutinosa	common cis-acting element in promoter and enhancer regions	regulatory element
SbPUB10	CAAT-box	CAAAT	217	5	+	Pisum sativum	common cis-acting element in promoter and enhancer regions	regulatory element
SbPUB10	CAAT-box	CCAAT	228	5	+	Arabidopsis thaliana	common cis-acting element in promoter and enhancer regions	regulatory element
SbPUB10	CAAT-box	CAAT	229	4	+	Nicotiana glutinosa	common cis-acting element in promoter and enhancer regions	regulatory element
SbPUB10	CAAT-box	CAAT	266	4	+	Nicotiana glutinosa	common cis-acting element in promoter and enhancer regions	regulatory element
SbPUB10	CAAT-box	CAAT	268	4	-	Nicotiana glutinosa	common cis-acting element in promoter and enhancer regions	regulatory element
SbPUB10	CAAT-box	CAAT	274	4	+	Nicotiana glutinosa	common cis-acting element in promoter and enhancer regions	regulatory element
SbPUB10	CAAT-box	CAAAT	320	5	+	Pisum sativum	common cis-acting element in promoter and enhancer regions	regulatory element
SbPUB10	CAAT-box	CAAAT	366	5	+	Pisum sativum	common cis-acting element in promoter and enhancer regions	regulatory element
SbPUB10	CAAT-box	CAAT	390	4	-	Nicotiana glutinosa	common cis-acting element in promoter and enhancer regions	regulatory element
SbPUB10	CAAT-box	CAAT	419	4	+	Nicotiana glutinosa	common cis-acting element in promoter and enhancer regions	regulatory element
SbPUB10	CAAT-box	CAAT	421	4	-	Nicotiana glutinosa	common cis-acting element in promoter and enhancer regions	regulatory element
SbPUB10	CAAT-box	CAAT	481	4	+	Nicotiana glutinosa	common cis-acting element in promoter and enhancer regions	regulatory element
SbPUB10	CAAT-box	CAAT	483	4	-	Nicotiana glutinosa	common cis-acting element in promoter and enhancer regions	regulatory element
SbPUB10	CAAT-box	CAAT	494	4	+	Nicotiana glutinosa	common cis-acting element in promoter and enhancer regions	regulatory element
SbPUB10	CAAT-box	CAAAT	499	5	+	Pisum sativum	common cis-acting element in promoter and enhancer regions	regulatory element
SbPUB10	CAAT-box	CAAT	680	4	+	Nicotiana glutinosa	common cis-acting element in promoter and enhancer regions	regulatory element
SbPUB10	CAAT-box	CAAT	682	4	-	Nicotiana glutinosa	common cis-acting element in promoter and enhancer regions	regulatory element
SbPUB10	CAAT-box	CAAT	686	4	+	Nicotiana glutinosa	common cis-acting element in promoter and enhancer regions	regulatory element
SbPUB10	CAAT-box	CAAAT	750	5	+	Pisum sativum	common cis-acting element in promoter and enhancer regions	regulatory element
SbPUB10	CAAT-box	CAAT	775	4	+	Nicotiana glutinosa	common cis-acting element in promoter and enhancer regions	regulatory element
SbPUB10	CAAT-box	CAAT	951	4	+	Nicotiana glutinosa	common cis-acting element in promoter and enhancer regions	regulatory element
SbPUB10	CAAT-box	CAAAT	957	5	+	Pisum sativum	common cis-acting element in promoter and enhancer regions	regulatory element
SbPUB10	CAAT-box	CAAAT	1004	5	-	Pisum sativum	common cis-acting element in promoter and enhancer regions	regulatory element
SbPUB10	CAAT-box	CAAT	1015	4	-	Nicotiana glutinosa	common cis-acting element in promoter and enhancer regions	regulatory element
SbPUB10	CAAT-box	CCAAT	1065	5	-	Arabidopsis thaliana	common cis-acting element in promoter and enhancer regions	regulatory element
SbPUB10	CAAT-box	CAAT	1107	4	-	Nicotiana glutinosa	common cis-acting element in promoter and enhancer regions	regulatory element
SbPUB10	CAAT-box	CAAT	1187	4	+	Nicotiana glutinosa	common cis-acting element in promoter and enhancer regions	regulatory element
SbPUB10	CAAT-box	CAAAT	1213	5	-	Pisum sativum	common cis-acting element in promoter and enhancer regions	regulatory element
SbPUB10	CAAT-box	CAAT	1274	4	+	Nicotiana glutinosa	common cis-acting element in promoter and enhancer regions	regulatory element
SbPUB10	CAAT-box	CAAAT	1303	5	+	Pisum sativum	common cis-acting element in promoter and enhancer regions	regulatory element
SbPUB10	CAAT-box	CAAAT	1331	5	+	Pisum sativum	common cis-acting element in promoter and enhancer regions	regulatory element
SbPUB10	CAAT-box	CAAAT	1334	5	-	Pisum sativum	common cis-acting element in promoter and enhancer regions	regulatory element
SbPUB10	CAAT-box	CAAT	1404	4	-	Nicotiana glutinosa	common cis-acting element in promoter and enhancer regions	regulatory element
SbPUB10	CAAT-box	CCAAT	1452	5	-	Arabidopsis thaliana	common cis-acting element in promoter and enhancer regions	regulatory element
SbPUB10	CAAT-box	CAAT	1481	4	-	Nicotiana glutinosa	common cis-acting element in promoter and enhancer regions	regulatory element
SbPUB10	CAAT-box	CAAT	1556	4	-	Nicotiana glutinosa	common cis-acting element in promoter and enhancer regions	regulatory element
SbPUB10	CAAT-box	CAAT	1583	4	+	Nicotiana glutinosa	common cis-acting element in promoter and enhancer regions	regulatory element
SbPUB10	CAAT-box	CAAT	1699	4	-	Nicotiana glutinosa	common cis-acting element in promoter and enhancer regions	regulatory element
SbPUB10	CAAT-box	CAAAT	1719	5	-	Pisum sativum	common cis-acting element in promoter and enhancer regions	regulatory element
SbPUB10	CAAT-box	CAAAT	1725	5	+	Pisum sativum	common cis-acting element in promoter and enhancer regions	regulatory element
SbPUB10	CAAT-box	CAAT	1730	4	-	Nicotiana glutinosa	common cis-acting element in promoter and enhancer regions	regulatory element
SbPUB10	CAAT-box	CCAAT	1735	5	+	Arabidopsis thaliana	common cis-acting element in promoter and enhancer regions	regulatory element
SbPUB10	CAAT-box	CAAT	1736	4	+	Nicotiana glutinosa	common cis-acting element in promoter and enhancer regions	regulatory element
SbPUB10	CAAT-box	CAAT	1774	4	+	Nicotiana glutinosa	common cis-acting element in promoter and enhancer regions	regulatory element
SbPUB10	CAAT-box	CAAT	1793	4	+	Nicotiana glutinosa	common cis-acting element in promoter and enhancer regions	regulatory element
SbPUB10	CCGTCC motif	CCGTCC	1911	6	-	Nicotiana tabacum	Cis-acting regulatory element related to meristem specific activation	plant growth and development
SbPUB10	CCGTCC-box	CCGTCC	1911	6	-	Petroselinum hortense	Cis-acting regulatory element related to meristem specific activation	plant growth and development
SbPUB10	CGTCA-motif	CGTCA	392	5	-	Hordeum vulgare	cis-acting regulatory element involved in the MeJA-responsiveness	Hormone-responsive
SbPUB10	CGTCA-motif	CGTCA	452	5	+	Hordeum vulgare	cis-acting regulatory element involved in the MeJA-responsiveness	Hormone-responsive
SbPUB10	CGTCA-motif	CGTCA	1191	5	+	Hordeum vulgare	cis-acting regulatory element involved in the MeJA-responsiveness	Hormone-responsive
SbPUB10	CGTCA-motif	CGTCA	1586	5	-	Hordeum vulgare	cis-acting regulatory element involved in the MeJA-responsiveness	Hormone-responsive
SbPUB10	CGTCA-motif	CGTCA	1771	5	+	Hordeum vulgare	cis-acting regulatory element involved in the MeJA-responsiveness	Hormone-responsive
SbPUB10	CTAG-motif	ACTAGCAGAA	554	9	-	Avena sativa
SbPUB10	GARE-motif	TCTGTTG	1385	7	+	Brassica oleracea	gibberellin-responsive element	hormone responsive
SbPUB10	GATA-motif	GATAGGG	334	7	+	Pisum sativum	part of a light responsive element	light responsiveness
SbPUB10	GATA-motif	AAGGATAAGG	1961	9	+	Solanum tuberosum	part of a light responsive element	light responsiveness
SbPUB10	G-Box	CACGTT	57	6	+	Pisum sativum	cis-acting regulatory element involved in light responsiveness	light responsiveness
SbPUB10	G-box	TACGTG	371	6	+	Arabidopsis thaliana	cis-acting regulatory element involved in light responsiveness	light responsiveness
SbPUB10	G-box	CACGTC	393	6	-	Zea mays	cis-acting regulatory element involved in light responsiveness	light responsiveness
SbPUB10	G-box	CACGTC	447	6	+	Zea mays	cis-acting regulatory element involved in light responsiveness	light responsiveness
SbPUB10	G-box	TACGTG	565	6	+	Arabidopsis thaliana	cis-acting regulatory element involved in light responsiveness	light responsiveness
SbPUB10	G-box	TACGTG	1931	6	+	Arabidopsis thaliana	cis-acting regulatory element involved in light responsiveness	light responsiveness
SbPUB10	LAMP-element	CTTTATCA	1050	8	-	Pisum sativum	part of a light responsive element	light responsiveness
SbPUB10	LTR	CCGAAA	1658	6	-	Hordeum vulgare	cis-acting element involved in low-temperature responsiveness	stress related
SbPUB10	MBS	CAACTG	543	6	-	Arabidopsis thaliana	MYB binding site involved in drought-inducibility	stress related	MYB binding site involved in drought-inducibility
SbPUB10	Myb	CAACTG	543	6	-	Arabidopsis thaliana	development, environmental adaptation and metabolic regulation secondary metabolism and abiotic stresses response to drought and ABA signals	stress related
SbPUB10	Myb	TAACTG	1569	6	-	Arabidopsis thaliana	development, environmental adaptation and metabolic regulation secondary metabolism and abiotic stresses response to drought and ABA signals	stress related
SbPUB10	MYB	CAACAG	624	6	-	Arabidopsis thaliana	development, environmental adaptation and metabolic regulation secondary metabolism and abiotic stresses response to drought and ABA signals	stress related
SbPUB10	MYB	CAACCA	663	6	+	Arabidopsis thaliana	development, environmental adaptation and metabolic regulation secondary metabolism and abiotic stresses response to drought and ABA signals	stress related
SbPUB10	MYB	TAACCA	896	6	-	Arabidopsis thaliana	development, environmental adaptation and metabolic regulation secondary metabolism and abiotic stresses response to drought and ABA signals	stress related
SbPUB10	MYB	CAACAG	1386	6	-	Arabidopsis thaliana	development, environmental adaptation and metabolic regulation secondary metabolism and abiotic stresses response to drought and ABA signals	stress related
SbPUB10	Myb-binding site	CAACAG	624	6	-	Nicotiana tabacum	development, environmental adaptation and metabolic regulation secondary metabolism and abiotic stresses response to drought and ABA signals	stress related
SbPUB10	Myb-binding site	CAACAG	1386	6	-	Nicotiana tabacum	development, environmental adaptation and metabolic regulation secondary metabolism and abiotic stresses response to drought and ABA signals	stress related
SbPUB10	MYB-like sequence	TAACCA	896	6	-	Arabidopsis thaliana	development, environmental adaptation and metabolic regulation secondary metabolism and abiotic stresses response to drought and ABA signals	stress related
SbPUB10	Myc	TCTCTTA	1489	7	+	Arabidopsis thaliana	response to drought, ABA and cold signals	stress related
SbPUB10	MYC	CATGTG	82	6	-	Arabidopsis thaliana	response to drought, ABA and cold signals	stress related
SbPUB10	MYC	CAATTG	266	6	+	Arabidopsis thaliana	response to drought, ABA and cold signals	stress related
SbPUB10	MYC	CATGTG	312	6	+	Arabidopsis thaliana	response to drought, ABA and cold signals	stress related
SbPUB10	MYC	CAATTG	419	6	+	Arabidopsis thaliana	response to drought, ABA and cold signals	stress related
SbPUB10	MYC	CAATTG	481	6	+	Arabidopsis thaliana	response to drought, ABA and cold signals	stress related
SbPUB10	MYC	CATGTG	667	6	+	Arabidopsis thaliana	response to drought, ABA and cold signals	stress related
SbPUB10	MYC	CAATTG	680	6	+	Arabidopsis thaliana	response to drought, ABA and cold signals	stress related
SbPUB10	MYC	CATTTG	1003	6	+	Arabidopsis thaliana	response to drought, ABA and cold signals	stress related
SbPUB10	MYC	CATTTG	1303	6	-	Arabidopsis thaliana	response to drought, ABA and cold signals	stress related
SbPUB10	O2-site	GATGACATGG	516	9	-	Zea mays	cis-acting regulatory element involved in zein metabolism regulation	Hormone-responsive
SbPUB10	O2-site	GATGATGTGG	1614	9	+	Zea mays	cis-acting regulatory element involved in zein metabolism regulation	Hormone-responsive
SbPUB10	RY-element	CATGCATG	1828	8	-	Helianthus annuus	cis-acting regulatory element involved in seed-specific regulation	plant growth and development
SbPUB10	Sp1	GGGCGG	1939	6	+	Oryza sativa	light responsive element	light responsiveness
SbPUB10	STRE	AGGGG	1086	5	+	Arabidopsis thaliana	stress response element	stress related
SbPUB10	STRE	AGGGG	1646	5	+	Arabidopsis thaliana	stress response element	stress related
SbPUB10	STRE	AGGGG	1968	5	+	Arabidopsis thaliana	stress response element	stress related
SbPUB10	TATA	TATAAAAT	1881	8	-	Arabidopsis thaliana	core promoter element around -30 of transcription start	regulatory element
SbPUB10	TATA-box	TATA	39	4	+	Arabidopsis thaliana	core promoter element around -30 of transcription start	regulatory element
SbPUB10	TATA-box	TATAAA	94	6	-	Helianthus annuus	core promoter element around -30 of transcription start	regulatory element
SbPUB10	TATA-box	TATATAA	95	7	-	Arabidopsis thaliana	core promoter element around -30 of transcription start	regulatory element
SbPUB10	TATA-box	TATATA	96	6	+	Arabidopsis thaliana	core promoter element around -30 of transcription start	regulatory element
SbPUB10	TATA-box	TATA	98	4	+	Arabidopsis thaliana	core promoter element around -30 of transcription start	regulatory element
SbPUB10	TATA-box	TATA	179	4	+	Arabidopsis thaliana	core promoter element around -30 of transcription start	regulatory element
SbPUB10	TATA-box	TATA	201	4	+	Arabidopsis thaliana	core promoter element around -30 of transcription start	regulatory element
SbPUB10	TATA-box	TATAAAT	291	7	-	Brassica juncea	core promoter element around -30 of transcription start	regulatory element
SbPUB10	TATA-box	TATAAA	292	6	-	Helianthus annuus	core promoter element around -30 of transcription start	regulatory element
SbPUB10	TATA-box	TATAA	293	5	-	Arabidopsis thaliana	core promoter element around -30 of transcription start	regulatory element
SbPUB10	TATA-box	TATA	294	4	+	Arabidopsis thaliana	core promoter element around -30 of transcription start	regulatory element
SbPUB10	TATA-box	ATATAT	502	6	+	Brassica napus	core promoter element around -30 of transcription start	regulatory element
SbPUB10	TATA-box	TATATA	503	6	+	Arabidopsis thaliana	core promoter element around -30 of transcription start	regulatory element
SbPUB10	TATA-box	TATA	505	4	+	Arabidopsis thaliana	core promoter element around -30 of transcription start	regulatory element
SbPUB10	TATA-box	TATAA	694	5	-	Arabidopsis thaliana	core promoter element around -30 of transcription start	regulatory element
SbPUB10	TATA-box	TATA	695	4	+	Arabidopsis thaliana	core promoter element around -30 of transcription start	regulatory element
SbPUB10	TATA-box	TATA	804	4	+	Arabidopsis thaliana	core promoter element around -30 of transcription start	regulatory element
SbPUB10	TATA-box	TACAAAA	837	7	+	Oryza sativa	core promoter element around -30 of transcription start	regulatory element
SbPUB10	TATA-box	TATAA	884	5	-	Arabidopsis thaliana	core promoter element around -30 of transcription start	regulatory element
SbPUB10	TATA-box	TATA	885	4	+	Arabidopsis thaliana	core promoter element around -30 of transcription start	regulatory element
SbPUB10	TATA-box	TACAAAA	927	7	+	Oryza sativa	core promoter element around -30 of transcription start	regulatory element
SbPUB10	TATA-box	TATA	937	4	+	Arabidopsis thaliana	core promoter element around -30 of transcription start	regulatory element
SbPUB10	TATA-box	ATTATA	969	6	+	Brassica napus	core promoter element around -30 of transcription start	regulatory element
SbPUB10	TATA-box	TATAA	970	5	-	Arabidopsis thaliana	core promoter element around -30 of transcription start	regulatory element
SbPUB10	TATA-box	TATA	971	4	+	Arabidopsis thaliana	core promoter element around -30 of transcription start	regulatory element
SbPUB10	TATA-box	TATA	989	4	+	Arabidopsis thaliana	core promoter element around -30 of transcription start	regulatory element
SbPUB10	TATA-box	TATACA	1010	6	-	Helianthus annuus	core promoter element around -30 of transcription start	regulatory element
SbPUB10	TATA-box	TATA	1012	4	-	Arabidopsis thaliana	core promoter element around -30 of transcription start	regulatory element
SbPUB10	TATA-box	ATATAA	1133	6	+	Brassica oleracea	core promoter element around -30 of transcription start	regulatory element
SbPUB10	TATA-box	TATA	1134	4	-	Arabidopsis thaliana	core promoter element around -30 of transcription start	regulatory element
SbPUB10	TATA-box	TATA	1249	4	-	Arabidopsis thaliana	core promoter element around -30 of transcription start	regulatory element
SbPUB10	TATA-box	TATA	1397	4	-	Arabidopsis thaliana	core promoter element around -30 of transcription start	regulatory element
SbPUB10	TATA-box	TATA	1814	4	-	Arabidopsis thaliana	core promoter element around -30 of transcription start	regulatory element
SbPUB10	TATA-box	TAAAGATT	1840	8	+	Arabidopsis thaliana	core promoter element around -30 of transcription start	regulatory element
SbPUB10	TATA-box	ccTATAAAaa	1881	9	-	Arabidopsis thaliana	core promoter element around -30 of transcription start	regulatory element
SbPUB10	TATA-box	TATAAAA	1882	7	-	Pisum sativum	core promoter element around -30 of transcription start	regulatory element
SbPUB10	TATA-box	TATAAA	1883	6	-	Helianthus annuus	core promoter element around -30 of transcription start	regulatory element
SbPUB10	TATA-box	TATAA	1884	5	-	Arabidopsis thaliana	core promoter element around -30 of transcription start	regulatory element
SbPUB10	TATA-box	TATA	1885	4	-	Arabidopsis thaliana	core promoter element around -30 of transcription start	regulatory element
SbPUB10	TATA-box	TACAAAA	1926	7	-	Oryza sativa	core promoter element around -30 of transcription start	regulatory element
SbPUB10	TATA-box	ATTATA	1954	6	+	Brassica napus	core promoter element around -30 of transcription start	regulatory element
SbPUB10	TATA-box	TATAA	1955	5	-	Arabidopsis thaliana	core promoter element around -30 of transcription start	regulatory element
SbPUB10	TATA-box	TATA	1956	4	-	Arabidopsis thaliana	core promoter element around -30 of transcription start	regulatory element
SbPUB10	TATC-box	TATCCCA	331	7	-	Oryza sativa	cis-acting element involved in gibberellin-responsiveness	hormone responsive
SbPUB10	TCA-element	TCAGAAGAGG	1598	9	+	Brassica oleracea	cis-acting element involved in salicylic acid responsiveness	stress related
SbPUB10	TGACG-motif	TGACG	392	5	+	Hordeum vulgare	cis-acting regulatory element involved in the MeJA-responsiveness	Hormone-responsive
SbPUB10	TGACG-motif	TGACG	452	5	-	Hordeum vulgare	cis-acting regulatory element involved in the MeJA-responsiveness	Hormone-responsive
SbPUB10	TGACG-motif	TGACG	1191	5	-	Hordeum vulgare	cis-acting regulatory element involved in the MeJA-responsiveness	Hormone-responsive
SbPUB10	TGACG-motif	TGACG	1586	5	+	Hordeum vulgare	cis-acting regulatory element involved in the MeJA-responsiveness	Hormone-responsive
SbPUB10	TGACG-motif	TGACG	1771	5	-	Hordeum vulgare	cis-acting regulatory element involved in the MeJA-responsiveness	Hormone-responsive
SbPUB11	AAGAA-motif	GAAAGAA	1291	7	+	Avena sativa	involved in abscisic acid reaction of cis element	stress related
SbPUB11	ABRE	ACGTG	1642	5	+	Arabidopsis thaliana	cis-acting element involved in the abscisic acid responsiveness	Hormone-responsive
SbPUB11	ABRE	CACGTG	1827	6	-	Arabidopsis thaliana	cis-acting element involved in the abscisic acid responsiveness	Hormone-responsive
SbPUB11	ABRE	ACGTG	1828	5	+	Arabidopsis thaliana	cis-acting element involved in the abscisic acid responsiveness	Hormone-responsive
SbPUB11	ABRE	CACGTG	1843	6	-	Arabidopsis thaliana	cis-acting element involved in the abscisic acid responsiveness	Hormone-responsive
SbPUB11	ABRE	ACGTG	1844	5	+	Arabidopsis thaliana	cis-acting element involved in the abscisic acid responsiveness	Hormone-responsive
SbPUB11	ABRE	CACGTG	1883	6	-	Arabidopsis thaliana	cis-acting element involved in the abscisic acid responsiveness	Hormone-responsive
SbPUB11	ABRE	ACGTG	1884	5	+	Arabidopsis thaliana	cis-acting element involved in the abscisic acid responsiveness	Hormone-responsive
SbPUB11	ABRE2	CCACGTGG	1842	8	-	Zea mays	cis-acting element involved in the abscisic acid responsiveness	Hormone-responsive
SbPUB11	AP-1	TGAGTTAG	208	8	-	Arabidopsis thaliana	gene regulation	plant growth and development
SbPUB11	ARE	AAACCA	1805	6	+	Zea mays	cis-acting regulatory element essential for the anaerobic induction	stress related
SbPUB11	as-1	TGACG	625	5	-	Arabidopsis thaliana	cis-acting element involved in salicylic acid responsiveness/cold, drought and pathogen/SA	stress related
SbPUB11	as-1	TGACG	707	5	+	Arabidopsis thaliana	cis-acting element involved in salicylic acid responsiveness/cold, drought and pathogen/SA	stress related
SbPUB11	as-1	TGACG	1003	5	-	Arabidopsis thaliana	cis-acting element involved in salicylic acid responsiveness/cold, drought and pathogen/SA	stress related
SbPUB11	AT~TATA-box	TATATA	801	6	+	Arabidopsis thaliana	cis-acting element involved in light responsiveness	light responsiveness
SbPUB11	AT~TATA-box	TATATA	803	6	+	Arabidopsis thaliana	cis-acting element involved in light responsiveness	light responsiveness
SbPUB11	Box II	CCACGTGGC	1842	9	+	Petroselinum crispum	part of a light responsive element	light responsiveness
SbPUB11	CAAT-box	CAAT	71	4	+	Nicotiana glutinosa	common cis-acting element in promoter and enhancer regions	regulatory element
SbPUB11	CAAT-box	CAAT	197	4	-	Nicotiana glutinosa	common cis-acting element in promoter and enhancer regions	regulatory element
SbPUB11	CAAT-box	CAAAT	201	5	-	Pisum sativum	common cis-acting element in promoter and enhancer regions	regulatory element
SbPUB11	CAAT-box	CAAAT	306	5	-	Pisum sativum	common cis-acting element in promoter and enhancer regions	regulatory element
SbPUB11	CAAT-box	CAAAT	313	5	+	Pisum sativum	common cis-acting element in promoter and enhancer regions	regulatory element
SbPUB11	CAAT-box	CCAAT	333	5	+	Arabidopsis thaliana	common cis-acting element in promoter and enhancer regions	regulatory element
SbPUB11	CAAT-box	CAAT	334	4	+	Nicotiana glutinosa	common cis-acting element in promoter and enhancer regions	regulatory element
SbPUB11	CAAT-box	CCAAT	366	5	-	Arabidopsis thaliana	common cis-acting element in promoter and enhancer regions	regulatory element
SbPUB11	CAAT-box	CAAAT	398	5	-	Pisum sativum	common cis-acting element in promoter and enhancer regions	regulatory element
SbPUB11	CAAT-box	CAAAT	409	5	+	Pisum sativum	common cis-acting element in promoter and enhancer regions	regulatory element
SbPUB11	CAAT-box	CAAT	414	4	-	Nicotiana glutinosa	common cis-acting element in promoter and enhancer regions	regulatory element
SbPUB11	CAAT-box	CAAAT	435	5	+	Pisum sativum	common cis-acting element in promoter and enhancer regions	regulatory element
SbPUB11	CAAT-box	CAAAT	538	5	-	Pisum sativum	common cis-acting element in promoter and enhancer regions	regulatory element
SbPUB11	CAAT-box	CAAAT	573	5	-	Pisum sativum	common cis-acting element in promoter and enhancer regions	regulatory element
SbPUB11	CAAT-box	CAAAT	579	5	+	Pisum sativum	common cis-acting element in promoter and enhancer regions	regulatory element
SbPUB11	CAAT-box	CAAT	584	4	-	Nicotiana glutinosa	common cis-acting element in promoter and enhancer regions	regulatory element
SbPUB11	CAAT-box	CAAT	590	4	+	Nicotiana glutinosa	common cis-acting element in promoter and enhancer regions	regulatory element
SbPUB11	CAAT-box	CAAAT	617	5	-	Pisum sativum	common cis-acting element in promoter and enhancer regions	regulatory element
SbPUB11	CAAT-box	CAAT	628	4	+	Nicotiana glutinosa	common cis-acting element in promoter and enhancer regions	regulatory element
SbPUB11	CAAT-box	CAAT	647	4	+	Nicotiana glutinosa	common cis-acting element in promoter and enhancer regions	regulatory element
SbPUB11	CAAT-box	CAAT	667	4	+	Nicotiana glutinosa	common cis-acting element in promoter and enhancer regions	regulatory element
SbPUB11	CAAT-box	CAAAT	687	5	-	Pisum sativum	common cis-acting element in promoter and enhancer regions	regulatory element
SbPUB11	CAAT-box	CAAT	951	4	+	Nicotiana glutinosa	common cis-acting element in promoter and enhancer regions	regulatory element
SbPUB11	CAAT-box	CAAT	1091	4	-	Nicotiana glutinosa	common cis-acting element in promoter and enhancer regions	regulatory element
SbPUB11	CAAT-box	CAAT	1184	4	+	Nicotiana glutinosa	common cis-acting element in promoter and enhancer regions	regulatory element
SbPUB11	CAAT-box	CAAT	1188	4	+	Nicotiana glutinosa	common cis-acting element in promoter and enhancer regions	regulatory element
SbPUB11	CAAT-box	CAAT	1309	4	-	Nicotiana glutinosa	common cis-acting element in promoter and enhancer regions	regulatory element
SbPUB11	CAAT-box	CAAAT	1361	5	-	Pisum sativum	common cis-acting element in promoter and enhancer regions	regulatory element
SbPUB11	CAAT-box	CAAAT	1457	5	+	Pisum sativum	common cis-acting element in promoter and enhancer regions	regulatory element
SbPUB11	CAAT-box	CAAAT	1510	5	+	Pisum sativum	common cis-acting element in promoter and enhancer regions	regulatory element
SbPUB11	CAAT-box	CAAT	1536	4	-	Nicotiana glutinosa	common cis-acting element in promoter and enhancer regions	regulatory element
SbPUB11	CAAT-box	CAAAT	1721	5	+	Pisum sativum	common cis-acting element in promoter and enhancer regions	regulatory element
SbPUB11	CGTCA-motif	CGTCA	625	5	+	Hordeum vulgare	cis-acting regulatory element involved in the MeJA-responsiveness	Hormone-responsive
SbPUB11	CGTCA-motif	CGTCA	707	5	-	Hordeum vulgare	cis-acting regulatory element involved in the MeJA-responsiveness	Hormone-responsive
SbPUB11	CGTCA-motif	CGTCA	1003	5	+	Hordeum vulgare	cis-acting regulatory element involved in the MeJA-responsiveness	Hormone-responsive
SbPUB11	ERE	ATTTCATA	814	8	-	Nicotiana glutinos
SbPUB11	ERE	ATTTCATA	1057	8	-	Nicotiana glutinos
SbPUB11	ERE	ATTTCATA	1355	8	-	Nicotiana glutinos
SbPUB11	G-Box	CACGTT	1641	6	-	Pisum sativum	cis-acting regulatory element involved in light responsiveness	light responsiveness
SbPUB11	G-Box	CACGTG	1827	6	-	Pisum sativum	cis-acting regulatory element involved in light responsiveness	light responsiveness
SbPUB11	G-Box	TCCACATGGCA	1841	10	+	Triticum aestivum	cis-acting regulatory element involved in light responsiveness	light responsiveness
SbPUB11	G-Box	CACGTG	1843	6	-	Pisum sativum	cis-acting regulatory element involved in light responsiveness	light responsiveness
SbPUB11	G-Box	CACGTG	1883	6	-	Pisum sativum	cis-acting regulatory element involved in light responsiveness	light responsiveness
SbPUB11	G-box	ACACGTGT	1826	8	-	Brassica napus	cis-acting regulatory element involved in light responsiveness	light responsiveness
SbPUB11	G-box	CACGTG	1827	6	-	Arabidopsis thaliana	cis-acting regulatory element involved in light responsiveness	light responsiveness
SbPUB11	G-box	CTTCCACGTGGCA	1839	12	+	Arabidopsis thaliana	cis-acting regulatory element involved in light responsiveness	light responsiveness
SbPUB11	G-box	GCCACGTGGA	1841	10	-	Arabidopsis thaliana	cis-acting regulatory element involved in light responsiveness	light responsiveness
SbPUB11	G-box	CACGTG	1843	6	-	Arabidopsis thaliana	cis-acting regulatory element involved in light responsiveness	light responsiveness
SbPUB11	G-box	ACACGTGT	1882	8	-	Brassica napus	cis-acting regulatory element involved in light responsiveness	light responsiveness
SbPUB11	G-box	CACGTG	1883	6	-	Arabidopsis thaliana	cis-acting regulatory element involved in light responsiveness	light responsiveness
SbPUB11	GT1-motif	GGTTAA	1950	6	-	Arabidopsis thaliana	light responsive element	light responsiveness
SbPUB11	MBSI	aaaAaaC(G/C)GTTA	1951	10.5	-	Petunia hybrida	MYB binding site involved in flavonoid biosynthetic genes regulation	stress related	MYB binding site involved in flavonoid biosynthetic genes regulation
SbPUB11	MYB	CAACCA	368	6	-	Arabidopsis thaliana	development, environmental adaptation and metabolic regulation secondary metabolism and abiotic stresses response to drought and ABA signals	stress related
SbPUB11	MYC	CATTTG	686	6	+	Arabidopsis thaliana	response to drought, ABA and cold signals	stress related
SbPUB11	STRE	AGGGG	1967	5	-	Arabidopsis thaliana	stress response element	stress related
SbPUB11	STRE	AGGGG	1972	5	-	Arabidopsis thaliana	stress response element	stress related
SbPUB11	TATA-box	TATA	91	4	+	Arabidopsis thaliana	core promoter element around -30 of transcription start	regulatory element
SbPUB11	TATA-box	TATA	158	4	+	Arabidopsis thaliana	core promoter element around -30 of transcription start	regulatory element
SbPUB11	TATA-box	TATA	175	4	+	Arabidopsis thaliana	core promoter element around -30 of transcription start	regulatory element
SbPUB11	TATA-box	TATAAAT	316	7	-	Brassica juncea	core promoter element around -30 of transcription start	regulatory element
SbPUB11	TATA-box	TATAAA	317	6	-	Helianthus annuus	core promoter element around -30 of transcription start	regulatory element
SbPUB11	TATA-box	TATAA	318	5	-	Arabidopsis thaliana	core promoter element around -30 of transcription start	regulatory element
SbPUB11	TATA-box	TATA	319	4	+	Arabidopsis thaliana	core promoter element around -30 of transcription start	regulatory element
SbPUB11	TATA-box	TATA	379	4	+	Arabidopsis thaliana	core promoter element around -30 of transcription start	regulatory element
SbPUB11	TATA-box	TATAAA	384	6	-	Helianthus annuus	core promoter element around -30 of transcription start	regulatory element
SbPUB11	TATA-box	TATAA	385	5	-	Arabidopsis thaliana	core promoter element around -30 of transcription start	regulatory element
SbPUB11	TATA-box	TATA	386	4	+	Arabidopsis thaliana	core promoter element around -30 of transcription start	regulatory element
SbPUB11	TATA-box	TATAAATA	419	8	-	Daucus carota	core promoter element around -30 of transcription start	regulatory element
SbPUB11	TATA-box	TATAAAT	420	7	-	Brassica juncea	core promoter element around -30 of transcription start	regulatory element
SbPUB11	TATA-box	TATAAA	421	6	-	Helianthus annuus	core promoter element around -30 of transcription start	regulatory element
SbPUB11	TATA-box	TATAA	422	5	-	Arabidopsis thaliana	core promoter element around -30 of transcription start	regulatory element
SbPUB11	TATA-box	TATA	423	4	+	Arabidopsis thaliana	core promoter element around -30 of transcription start	regulatory element
SbPUB11	TATA-box	TATA	514	4	+	Arabidopsis thaliana	core promoter element around -30 of transcription start	regulatory element
SbPUB11	TATA-box	ATTATA	592	6	+	Brassica napus	core promoter element around -30 of transcription start	regulatory element
SbPUB11	TATA-box	TATAA	593	5	-	Arabidopsis thaliana	core promoter element around -30 of transcription start	regulatory element
SbPUB11	TATA-box	TATA	594	4	+	Arabidopsis thaliana	core promoter element around -30 of transcription start	regulatory element
SbPUB11	TATA-box	TACAAAA	780	7	+	Oryza sativa	core promoter element around -30 of transcription start	regulatory element
SbPUB11	TATA-box	TATA	793	4	+	Arabidopsis thaliana	core promoter element around -30 of transcription start	regulatory element
SbPUB11	TATA-box	TATATA	801	6	+	Arabidopsis thaliana	core promoter element around -30 of transcription start	regulatory element
SbPUB11	TATA-box	ATATAT	802	6	+	Brassica napus	core promoter element around -30 of transcription start	regulatory element
SbPUB11	TATA-box	TATATA	803	6	+	Arabidopsis thaliana	core promoter element around -30 of transcription start	regulatory element
SbPUB11	TATA-box	ATATAT	804	6	+	Brassica napus	core promoter element around -30 of transcription start	regulatory element
SbPUB11	TATA-box	TATA	805	4	+	Arabidopsis thaliana	core promoter element around -30 of transcription start	regulatory element
SbPUB11	TATA-box	TATAAAA	852	7	-	Pisum sativum	core promoter element around -30 of transcription start	regulatory element
SbPUB11	TATA-box	TATAAA	853	6	-	Helianthus annuus	core promoter element around -30 of transcription start	regulatory element
SbPUB11	TATA-box	TATAA	854	5	-	Arabidopsis thaliana	core promoter element around -30 of transcription start	regulatory element
SbPUB11	TATA-box	TATA	855	4	+	Arabidopsis thaliana	core promoter element around -30 of transcription start	regulatory element
SbPUB11	TATA-box	TATACA	1053	6	-	Helianthus annuus	core promoter element around -30 of transcription start	regulatory element
SbPUB11	TATA-box	TATA	1055	4	-	Arabidopsis thaliana	core promoter element around -30 of transcription start	regulatory element
SbPUB11	TATA-box	TATA	1175	4	-	Arabidopsis thaliana	core promoter element around -30 of transcription start	regulatory element
SbPUB11	TATA-box	TACAAAA	1230	7	+	Oryza sativa	core promoter element around -30 of transcription start	regulatory element
SbPUB11	TATA-box	ATTATA	1460	6	+	Brassica napus	core promoter element around -30 of transcription start	regulatory element
SbPUB11	TATA-box	TATAA	1461	5	-	Arabidopsis thaliana	core promoter element around -30 of transcription start	regulatory element
SbPUB11	TATA-box	TATA	1462	4	-	Arabidopsis thaliana	core promoter element around -30 of transcription start	regulatory element
SbPUB11	TATA-box	TATAAAT	1513	7	-	Brassica juncea	core promoter element around -30 of transcription start	regulatory element
SbPUB11	TATA-box	TATAAA	1514	6	-	Helianthus annuus	core promoter element around -30 of transcription start	regulatory element
SbPUB11	TATA-box	TATAA	1515	5	-	Arabidopsis thaliana	core promoter element around -30 of transcription start	regulatory element
SbPUB11	TATA-box	TATA	1516	4	-	Arabidopsis thaliana	core promoter element around -30 of transcription start	regulatory element
SbPUB11	TATA-box	ATATAA	1553	6	+	Brassica oleracea	core promoter element around -30 of transcription start	regulatory element
SbPUB11	TATA-box	TATA	1554	4	-	Arabidopsis thaliana	core promoter element around -30 of transcription start	regulatory element
SbPUB11	TATA-box	ATTATA	1574	6	+	Brassica napus	core promoter element around -30 of transcription start	regulatory element
SbPUB11	TATA-box	TATAA	1575	5	-	Arabidopsis thaliana	core promoter element around -30 of transcription start	regulatory element
SbPUB11	TATA-box	TATA	1576	4	-	Arabidopsis thaliana	core promoter element around -30 of transcription start	regulatory element
SbPUB11	TATA-box	TATA	1589	4	-	Arabidopsis thaliana	core promoter element around -30 of transcription start	regulatory element
SbPUB11	TATA-box	ATTATA	1603	6	+	Brassica napus	core promoter element around -30 of transcription start	regulatory element
SbPUB11	TATA-box	TATAA	1604	5	-	Arabidopsis thaliana	core promoter element around -30 of transcription start	regulatory element
SbPUB11	TATA-box	TATA	1605	4	-	Arabidopsis thaliana	core promoter element around -30 of transcription start	regulatory element
SbPUB11	TATA-box	TATA	1627	4	-	Arabidopsis thaliana	core promoter element around -30 of transcription start	regulatory element
SbPUB11	TATA-box	TATA	1737	4	-	Arabidopsis thaliana	core promoter element around -30 of transcription start	regulatory element
SbPUB11	TATA-box	TATA	1901	4	-	Arabidopsis thaliana	core promoter element around -30 of transcription start	regulatory element
SbPUB11	TATA-box	TATAA	1994	5	-	Arabidopsis thaliana	core promoter element around -30 of transcription start	regulatory element
SbPUB11	TATA-box	TATA	1995	4	-	Arabidopsis thaliana	core promoter element around -30 of transcription start	regulatory element
SbPUB11	TCCC-motif	TCTCCCT	937	7	-	Spinacia oleracea	part of a light responsive element	light responsiveness
SbPUB11	TGACG-motif	TGACG	625	5	-	Hordeum vulgare	cis-acting regulatory element involved in the MeJA-responsiveness	Hormone-responsive
SbPUB11	TGACG-motif	TGACG	707	5	+	Hordeum vulgare	cis-acting regulatory element involved in the MeJA-responsiveness	Hormone-responsive
SbPUB11	TGACG-motif	TGACG	1003	5	-	Hordeum vulgare	cis-acting regulatory element involved in the MeJA-responsiveness	Hormone-responsive
SbPUB11	TGA-element	AACGAC	924	6	+	Brassica oleracea	auxin-responsive element	Hormone-responsive
SbPUB11	W box	TTGACC	1505	6	+	Arabidopsis thaliana	responses to stresses	stress related
SbPUB11	WRE3	CCACCT	1891	6	+	Pisum sativum	Wounding and pathogen response element	stress related
SbPUB11	WUN-motif	TTATTACAT	359	9	+	Nicotiana glutinosa	wound-responsive element	stress related
SbPUB12	AAGAA-motif	GAAAGAA	1247	7	-	Avena sativa	involved in abscisic acid reaction of cis element	stress related
SbPUB12	A-box	CCGTCC	617	6	-	Petroselinum crispum	cis-acting regulatory element	plant growth and development-related
SbPUB12	A-box	CCGTCC	1542	6	+	Petroselinum crispum	cis-acting regulatory element	plant growth and development-related
SbPUB12	ABRE	ACGTG	27	5	+	Arabidopsis thaliana	cis-acting element involved in the abscisic acid responsiveness	Hormone-responsive
SbPUB12	ABRE	GCCGCGTGGC	337	9	-	Oryza sativa	cis-acting element involved in the abscisic acid responsiveness	Hormone-responsive
SbPUB12	ABRE	ACGTG	487	5	+	Arabidopsis thaliana	cis-acting element involved in the abscisic acid responsiveness	Hormone-responsive
SbPUB12	ABRE	ACGTG	629	5	-	Arabidopsis thaliana	cis-acting element involved in the abscisic acid responsiveness	Hormone-responsive
SbPUB12	ABRE	CACGTG	1031	6	-	Arabidopsis thaliana	cis-acting element involved in the abscisic acid responsiveness	Hormone-responsive
SbPUB12	ABRE	ACGTG	1032	5	+	Arabidopsis thaliana	cis-acting element involved in the abscisic acid responsiveness	Hormone-responsive
SbPUB12	ABRE	ACGTG	1038	5	-	Arabidopsis thaliana	cis-acting element involved in the abscisic acid responsiveness	Hormone-responsive
SbPUB12	ABRE	GACACGTGGC	1335	9	+	Triticum aestivum	cis-acting element involved in the abscisic acid responsiveness	Hormone-responsive
SbPUB12	ARE	AAACCA	85	6	+	Zea mays	cis-acting regulatory element essential for the anaerobic induction	stress related
SbPUB12	ARE	AAACCA	1682	6	+	Zea mays	cis-acting regulatory element essential for the anaerobic induction	stress related
SbPUB12	ARE	AAACCA	1807	6	+	Zea mays	cis-acting regulatory element essential for the anaerobic induction	stress related
SbPUB12	as-1	TGACG	259	5	+	Arabidopsis thaliana	cis-acting element involved in salicylic acid responsiveness/cold, drought and pathogen/SA	stress related
SbPUB12	as-1	TGACG	1078	5	+	Arabidopsis thaliana	cis-acting element involved in salicylic acid responsiveness/cold, drought and pathogen/SA	stress related
SbPUB12	as-1	TGACG	1121	5	-	Arabidopsis thaliana	cis-acting element involved in salicylic acid responsiveness/cold, drought and pathogen/SA	stress related
SbPUB12	AuxRR-core	GGTCCAT	746	7	-	Nicotiana tabacum	cis-acting regulatory element involved in auxin responsiveness	Hormone-responsive
SbPUB12	Box 4	ATTAAT	856	6	+	Petroselinum crispum	part of a conserved DNA module involved in light responsiveness	light responsiveness
SbPUB12	Box II -like sequence	TCCGTGTACCA	791	10	+	Oryza sativa	cis-acting regulatory element	light responsiveness
SbPUB12	box S	AGCCACC	1339	7	-	Arabidopsis thaliana	cis-acting element involved in light responsiveness	light responsive
SbPUB12	CAAT-box	CAAT	40	4	-	Nicotiana glutinosa	common cis-acting element in promoter and enhancer regions	regulatory element
SbPUB12	CAAT-box	CAAT	249	4	+	Nicotiana glutinosa	common cis-acting element in promoter and enhancer regions	regulatory element
SbPUB12	CAAT-box	CCAAT	294	5	+	Arabidopsis thaliana	common cis-acting element in promoter and enhancer regions	regulatory element
SbPUB12	CAAT-box	CAAT	295	4	+	Nicotiana glutinosa	common cis-acting element in promoter and enhancer regions	regulatory element
SbPUB12	CAAT-box	CCCAATTT	423	8	+	Arabidopsis thaliana	common cis-acting element in promoter and enhancer regions	regulatory element
SbPUB12	CAAT-box	CCAAT	424	5	+	Arabidopsis thaliana	common cis-acting element in promoter and enhancer regions	regulatory element
SbPUB12	CAAT-box	CAAT	425	4	+	Nicotiana glutinosa	common cis-acting element in promoter and enhancer regions	regulatory element
SbPUB12	CAAT-box	CAAAT	860	5	-	Pisum sativum	common cis-acting element in promoter and enhancer regions	regulatory element
SbPUB12	CAAT-box	CAAT	933	4	+	Nicotiana glutinosa	common cis-acting element in promoter and enhancer regions	regulatory element
SbPUB12	CAAT-box	CAAT	1025	4	-	Nicotiana glutinosa	common cis-acting element in promoter and enhancer regions	regulatory element
SbPUB12	CAAT-box	CCAAT	1063	5	+	Arabidopsis thaliana	common cis-acting element in promoter and enhancer regions	regulatory element
SbPUB12	CAAT-box	CAAT	1064	4	+	Nicotiana glutinosa	common cis-acting element in promoter and enhancer regions	regulatory element
SbPUB12	CAAT-box	CAAT	1155	4	-	Nicotiana glutinosa	common cis-acting element in promoter and enhancer regions	regulatory element
SbPUB12	CAAT-box	CCAAT	1309	5	+	Arabidopsis thaliana	common cis-acting element in promoter and enhancer regions	regulatory element
SbPUB12	CAAT-box	CAAT	1310	4	+	Nicotiana glutinosa	common cis-acting element in promoter and enhancer regions	regulatory element
SbPUB12	CAAT-box	CAAT	1327	4	+	Nicotiana glutinosa	common cis-acting element in promoter and enhancer regions	regulatory element
SbPUB12	CAAT-box	CAAT	1354	4	+	Nicotiana glutinosa	common cis-acting element in promoter and enhancer regions	regulatory element
SbPUB12	CAAT-box	CCAAT	1375	5	+	Arabidopsis thaliana	common cis-acting element in promoter and enhancer regions	regulatory element
SbPUB12	CAAT-box	CAAT	1376	4	+	Nicotiana glutinosa	common cis-acting element in promoter and enhancer regions	regulatory element
SbPUB12	CAAT-box	CAAT	1485	4	-	Nicotiana glutinosa	common cis-acting element in promoter and enhancer regions	regulatory element
SbPUB12	CAAT-box	CAACCAACTCC	1594	10	+	Arabidopsis thaliana	common cis-acting element in promoter and enhancer regions	regulatory element
SbPUB12	CAT-box	GCCACT	887	6	-	Arabidopsis thaliana	cis-acting regulatory element related to meristem expression	plant growth and development
SbPUB12	CCAAT-box	CAACGG	771	6	+	Hordeum vulgare	MYBHv1 binding site	MYB binding site
SbPUB12	CCAAT-box	CAACGG	1383	6	-	Hordeum vulgare	MYBHv1 binding site	MYB binding site
SbPUB12	CCAAT-box	CAACGG	1569	6	-	Hordeum vulgare	MYBHv1 binding site	MYB binding site
SbPUB12	CCGTCC motif	CCGTCC	617	6	-	Nicotiana tabacum	Cis-acting regulatory element related to meristem specific activation	plant growth and development
SbPUB12	CCGTCC motif	CCGTCC	1542	6	+	Nicotiana tabacum	Cis-acting regulatory element related to meristem specific activation	plant growth and development
SbPUB12	CCGTCC-box	CCGTCC	617	6	-	Petroselinum hortense	Cis-acting regulatory element related to meristem specific activation	plant growth and development
SbPUB12	CCGTCC-box	CCGTCC	1542	6	+	Petroselinum hortense	Cis-acting regulatory element related to meristem specific activation	plant growth and development
SbPUB12	CGTCA-motif	CGTCA	259	5	-	Hordeum vulgare	cis-acting regulatory element involved in the MeJA-responsiveness	Hormone-responsive
SbPUB12	CGTCA-motif	CGTCA	1078	5	-	Hordeum vulgare	cis-acting regulatory element involved in the MeJA-responsiveness	Hormone-responsive
SbPUB12	CGTCA-motif	CGTCA	1121	5	+	Hordeum vulgare	cis-acting regulatory element involved in the MeJA-responsiveness	Hormone-responsive
SbPUB12	chs-CMA2a	TCACTTGA	1396	8	-	Petroselinum crispum	part of a light responsive element	light responsiveness
SbPUB12	CTAG-motif	ACTAGCAGAA	1110	9	+	Avena sativa
SbPUB12	DRE core	GCCGAC	1602	6	+	Arabidopsis thaliana
SbPUB12	GATA-motif	GATAGGG	164	7	-	Pisum sativum	part of a light responsive element	light responsiveness
SbPUB12	G-box	CACGTC	26	6	-	Zea mays	cis-acting regulatory element involved in light responsiveness	light responsiveness
SbPUB12	G-box	CACGAC	332	6	-	Zea mays	cis-acting regulatory element involved in light responsiveness	light responsiveness
SbPUB12	G-box	CACGTC	486	6	-	Zea mays	cis-acting regulatory element involved in light responsiveness	light responsiveness
SbPUB12	G-box	CACGTC	629	6	+	Zea mays	cis-acting regulatory element involved in light responsiveness	light responsiveness
SbPUB12	G-box	CACGTG	1031	6	-	Arabidopsis thaliana	cis-acting regulatory element involved in light responsiveness	light responsiveness
SbPUB12	G-box	CACGTC	1038	6	+	Zea mays	cis-acting regulatory element involved in light responsiveness	light responsiveness
SbPUB12	G-Box	CACGTG	1031	6	-	Pisum sativum	cis-acting regulatory element involved in light responsiveness	light responsiveness
SbPUB12	I-box	cGATAAGGCG	665	9	+	Zea mays	part of a light responsive element	light responsiveness
SbPUB12	MYB	CAACCA	876	6	+	Arabidopsis thaliana	development, environmental adaptation and metabolic regulation secondary metabolism and abiotic stresses response to drought and ABA signals	stress related
SbPUB12	MYB	CAACCA	1360	6	-	Arabidopsis thaliana	development, environmental adaptation and metabolic regulation secondary metabolism and abiotic stresses response to drought and ABA signals	stress related
SbPUB12	MYB	CAACCA	1594	6	+	Arabidopsis thaliana	development, environmental adaptation and metabolic regulation secondary metabolism and abiotic stresses response to drought and ABA signals	stress related
SbPUB12	Myb	TAACTG	1489	6	-	Arabidopsis thaliana	development, environmental adaptation and metabolic regulation secondary metabolism and abiotic stresses response to drought and ABA signals	stress related
SbPUB12	MYB recognition site	CCGTTG	771	6	-	Arabidopsis thaliana	development, environmental adaptation and metabolic regulation secondary metabolism and abiotic stresses response to drought and ABA signals	stress related
SbPUB12	MYB recognition site	CCGTTG	1383	6	+	Arabidopsis thaliana	development, environmental adaptation and metabolic regulation secondary metabolism and abiotic stresses response to drought and ABA signals	stress related
SbPUB12	MYB recognition site	CCGTTG	1569	6	+	Arabidopsis thaliana	development, environmental adaptation and metabolic regulation secondary metabolism and abiotic stresses response to drought and ABA signals	stress related
SbPUB12	MYC	CATGTG	1255	6	+	Arabidopsis thaliana	response to drought, ABA and cold signals	stress related
SbPUB12	Sp1	GGGCGG	1587	6	-	Oryza sativa	light responsive element	light responsiveness
SbPUB12	TATA-box	TATACA	197	6	-	Helianthus annuus	core promoter element around -30 of transcription start	regulatory element
SbPUB12	TATA-box	TATA	199	4	+	Arabidopsis thaliana	core promoter element around -30 of transcription start	regulatory element
SbPUB12	TATA-box	TATAAA	915	6	-	Helianthus annuus	core promoter element around -30 of transcription start	regulatory element
SbPUB12	TATA-box	TATAA	916	5	-	Arabidopsis thaliana	core promoter element around -30 of transcription start	regulatory element
SbPUB12	TATA-box	TATA	917	4	+	Arabidopsis thaliana	core promoter element around -30 of transcription start	regulatory element
SbPUB12	TATA-box	TATA	1532	4	-	Arabidopsis thaliana	core promoter element around -30 of transcription start	regulatory element
SbPUB12	TCCC-motif	TCTCCCT	1632	7	+	Spinacia oleracea	part of a light responsive element	light responsiveness
SbPUB12	TCCC-motif	TCTCCCT	1724	7	-	Spinacia oleracea	part of a light responsive element	light responsiveness
SbPUB12	TGACG-motif	TGACG	259	5	+	Hordeum vulgare	cis-acting regulatory element involved in the MeJA-responsiveness	Hormone-responsive
SbPUB12	TGACG-motif	TGACG	1078	5	+	Hordeum vulgare	cis-acting regulatory element involved in the MeJA-responsiveness	Hormone-responsive
SbPUB12	TGACG-motif	TGACG	1121	5	-	Hordeum vulgare	cis-acting regulatory element involved in the MeJA-responsiveness	Hormone-responsive
SbPUB12	TGA-element	AACGAC	320	6	-	Brassica oleracea	auxin-responsive element	Hormone-responsive
SbPUB12	TGA-element	AACGAC	1315	6	+	Brassica oleracea	auxin-responsive element	Hormone-responsive
SbPUB12	W box	TTGACC	41	6	+	Arabidopsis thaliana	responses to stresses	stress related
SbPUB12	W box	TTGACC	1006	6	+	Arabidopsis thaliana	responses to stresses	stress related
SbPUB12	WRE3	CCACCT	1338	6	-	Pisum sativum	Wounding and pathogen response element	stress related
SbPUB13	A-box	CCGTCC	429	6	-	Petroselinum crispum	cis-acting regulatory element	plant growth and development-related
SbPUB13	A-box	CCGTCC	525	6	-	Petroselinum crispum	cis-acting regulatory element	plant growth and development-related
SbPUB13	A-box	CCGTCC	1426	6	-	Petroselinum crispum	cis-acting regulatory element	plant growth and development-related
SbPUB13	ABRE	GACACGTGGC	98	9	+	Triticum aestivum	cis-acting element involved in the abscisic acid responsiveness	Hormone-responsive
SbPUB13	ABRE	CACGTG	100	6	+	Arabidopsis thaliana	cis-acting element involved in the abscisic acid responsiveness	Hormone-responsive
SbPUB13	ABRE	ACGTG	101	5	+	Arabidopsis thaliana	cis-acting element involved in the abscisic acid responsiveness	Hormone-responsive
SbPUB13	ABRE	ACGTG	136	5	+	Arabidopsis thaliana	cis-acting element involved in the abscisic acid responsiveness	Hormone-responsive
SbPUB13	ABRE	ACGTG	700	5	-	Arabidopsis thaliana	cis-acting element involved in the abscisic acid responsiveness	Hormone-responsive
SbPUB13	ABRE3a	TACGTG	700	6	-	Zea mays	cis-acting element involved in the abscisic acid responsiveness	Hormone-responsive
SbPUB13	ABRE4	CACGTA	700	6	+	Zea mays	cis-acting element involved in the abscisic acid responsiveness	Hormone-responsive
SbPUB13	ARE	AAACCA	197	6	+	Zea mays	cis-acting regulatory element essential for the anaerobic induction	stress related
SbPUB13	ARE	AAACCA	1633	6	-	Zea mays	cis-acting regulatory element essential for the anaerobic induction	stress related
SbPUB13	as-1	TGACG	134	5	+	Arabidopsis thaliana	cis-acting element involved in salicylic acid responsiveness/cold, drought and pathogen/SA	stress related
SbPUB13	as-1	TGACG	993	5	+	Arabidopsis thaliana	cis-acting element involved in salicylic acid responsiveness/cold, drought and pathogen/SA	stress related
SbPUB13	as-1	TGACG	996	5	-	Arabidopsis thaliana	cis-acting element involved in salicylic acid responsiveness/cold, drought and pathogen/SA	stress related
SbPUB13	AT~TATA-box	TATATA	1130	6	-	Arabidopsis thaliana	cis-acting element involved in light responsiveness	light responsiveness
SbPUB13	ATC-motif	AGCTATCCA	601	9	-	Arabidopsis thaliana	part of a conserved DNA module involved in light responsiveness	light responsiveness
SbPUB13	box S	AGCCACC	842	7	-	Arabidopsis thaliana	cis-acting element involved in light responsiveness	light responsive
SbPUB13	CAAT-box	CAAT	243	4	+	Nicotiana glutinosa	common cis-acting element in promoter and enhancer regions	regulatory element
SbPUB13	CAAT-box	CAAT	422	4	-	Nicotiana glutinosa	common cis-acting element in promoter and enhancer regions	regulatory element
SbPUB13	CAAT-box	CCAAT	591	5	+	Arabidopsis thaliana	common cis-acting element in promoter and enhancer regions	regulatory element
SbPUB13	CAAT-box	CAAT	592	4	+	Nicotiana glutinosa	common cis-acting element in promoter and enhancer regions	regulatory element
SbPUB13	CAAT-box	CAAAT	598	5	-	Pisum sativum	common cis-acting element in promoter and enhancer regions	regulatory element
SbPUB13	CAAT-box	CAAT	626	4	-	Nicotiana glutinosa	common cis-acting element in promoter and enhancer regions	regulatory element
SbPUB13	CAAT-box	CAAT	644	4	-	Nicotiana glutinosa	common cis-acting element in promoter and enhancer regions	regulatory element
SbPUB13	CAAT-box	CAAT	669	4	+	Nicotiana glutinosa	common cis-acting element in promoter and enhancer regions	regulatory element
SbPUB13	CAAT-box	CAAAT	677	5	-	Pisum sativum	common cis-acting element in promoter and enhancer regions	regulatory element
SbPUB13	CAAT-box	CAAT	875	4	+	Nicotiana glutinosa	common cis-acting element in promoter and enhancer regions	regulatory element
SbPUB13	CAAT-box	CAAAT	885	5	-	Pisum sativum	common cis-acting element in promoter and enhancer regions	regulatory element
SbPUB13	CAAT-box	CAAT	979	4	+	Nicotiana glutinosa	common cis-acting element in promoter and enhancer regions	regulatory element
SbPUB13	CAAT-box	CAAAT	999	5	+	Pisum sativum	common cis-acting element in promoter and enhancer regions	regulatory element
SbPUB13	CAAT-box	CAAAT	1111	5	-	Pisum sativum	common cis-acting element in promoter and enhancer regions	regulatory element
SbPUB13	CAAT-box	CAAT	1159	4	+	Nicotiana glutinosa	common cis-acting element in promoter and enhancer regions	regulatory element
SbPUB13	CAAT-box	CCAAT	1415	5	-	Arabidopsis thaliana	common cis-acting element in promoter and enhancer regions	regulatory element
SbPUB13	CAAT-box	CAAT	1435	4	-	Nicotiana glutinosa	common cis-acting element in promoter and enhancer regions	regulatory element
SbPUB13	CAAT-box	CAAAT	1489	5	-	Pisum sativum	common cis-acting element in promoter and enhancer regions	regulatory element
SbPUB13	CAAT-box	CAAAT	1497	5	+	Pisum sativum	common cis-acting element in promoter and enhancer regions	regulatory element
SbPUB13	CAAT-box	CAAAT	1521	5	+	Pisum sativum	common cis-acting element in promoter and enhancer regions	regulatory element
SbPUB13	CAAT-box	CCAAT	1866	5	-	Arabidopsis thaliana	common cis-acting element in promoter and enhancer regions	regulatory element
SbPUB13	CAAT-box	CAAT	1897	4	+	Nicotiana glutinosa	common cis-acting element in promoter and enhancer regions	regulatory element
SbPUB13	CAAT-box	CAAT	1964	4	-	Nicotiana glutinosa	common cis-acting element in promoter and enhancer regions	regulatory element
SbPUB13	CAAT-box	CAAT	1984	4	-	Nicotiana glutinosa	common cis-acting element in promoter and enhancer regions	regulatory element
SbPUB13	CCAAT-box	CAACGG	392	6	-	Hordeum vulgare	MYBHv1 binding site	MYB binding site
SbPUB13	CCAAT-box	CAACGG	453	6	-	Hordeum vulgare	MYBHv1 binding site	MYB binding site
SbPUB13	CCAAT-box	CAACGG	490	6	-	Hordeum vulgare	MYBHv1 binding site	MYB binding site
SbPUB13	CCGTCC motif	CCGTCC	429	6	-	Nicotiana tabacum	Cis-acting regulatory element related to meristem specific activation	plant growth and development
SbPUB13	CCGTCC motif	CCGTCC	525	6	-	Nicotiana tabacum	Cis-acting regulatory element related to meristem specific activation	plant growth and development
SbPUB13	CCGTCC motif	CCGTCC	1426	6	-	Nicotiana tabacum	Cis-acting regulatory element related to meristem specific activation	plant growth and development
SbPUB13	CCGTCC-box	CCGTCC	429	6	-	Petroselinum hortense	Cis-acting regulatory element related to meristem specific activation	plant growth and development
SbPUB13	CCGTCC-box	CCGTCC	525	6	-	Petroselinum hortense	Cis-acting regulatory element related to meristem specific activation	plant growth and development
SbPUB13	CCGTCC-box	CCGTCC	1426	6	-	Petroselinum hortense	Cis-acting regulatory element related to meristem specific activation	plant growth and development
SbPUB13	CGTCA-motif	CGTCA	134	5	-	Hordeum vulgare	cis-acting regulatory element involved in the MeJA-responsiveness	Hormone-responsive
SbPUB13	CGTCA-motif	CGTCA	993	5	-	Hordeum vulgare	cis-acting regulatory element involved in the MeJA-responsiveness	Hormone-responsive
SbPUB13	CGTCA-motif	CGTCA	996	5	+	Hordeum vulgare	cis-acting regulatory element involved in the MeJA-responsiveness	Hormone-responsive
SbPUB13	GATA-motif	GATAGGG	1448	7	+	Pisum sativum	part of a light responsive element	light responsiveness
SbPUB13	G-Box	CACGTG	100	6	+	Pisum sativum	cis-acting regulatory element involved in light responsiveness	light responsiveness
SbPUB13	G-box	ACACGTGGC	99	9	+	Brassica napus	cis-acting regulatory element involved in light responsiveness	light responsiveness
SbPUB13	G-box	CACGTG	100	6	+	Arabidopsis thaliana	cis-acting regulatory element involved in light responsiveness	light responsiveness
SbPUB13	G-box	CACGTC	135	6	-	Zea mays	cis-acting regulatory element involved in light responsiveness	light responsiveness
SbPUB13	G-box	CCACGTAA	699	8	+	Brassica napus	cis-acting regulatory element involved in light responsiveness	light responsiveness
SbPUB13	G-box	TACGTG	700	6	-	Arabidopsis thaliana	cis-acting regulatory element involved in light responsiveness	light responsiveness
SbPUB13	GC-motif	CCCCCG	128	6	-	Zea mays	enhancer-like element involved in anoxic specific inducibility	stress related
SbPUB13	I-box	gGATAAGGTG	1447	9	+	Zea mays	part of a light responsive element	light responsiveness
SbPUB13	I-box	cCATATCCAAT	1956	10	+	Flaveria trinervia	part of a light responsive element	light responsiveness
SbPUB13	MYB	CAACCA	401	6	+	Arabidopsis thaliana	development, environmental adaptation and metabolic regulation secondary metabolism and abiotic stresses response to drought and ABA signals	stress related
SbPUB13	MYB	CAACCA	1122	6	-	Arabidopsis thaliana	development, environmental adaptation and metabolic regulation secondary metabolism and abiotic stresses response to drought and ABA signals	stress related
SbPUB13	MYB	CAACAG	1725	6	+	Arabidopsis thaliana	development, environmental adaptation and metabolic regulation secondary metabolism and abiotic stresses response to drought and ABA signals	stress related
SbPUB13	MYB	TAACCA	1900	6	+	Arabidopsis thaliana	development, environmental adaptation and metabolic regulation secondary metabolism and abiotic stresses response to drought and ABA signals	stress related
SbPUB13	MYB recognition site	CCGTTG	392	6	+	Arabidopsis thaliana	development, environmental adaptation and metabolic regulation secondary metabolism and abiotic stresses response to drought and ABA signals	stress related
SbPUB13	MYB recognition site	CCGTTG	453	6	+	Arabidopsis thaliana	development, environmental adaptation and metabolic regulation secondary metabolism and abiotic stresses response to drought and ABA signals	stress related
SbPUB13	MYB recognition site	CCGTTG	490	6	+	Arabidopsis thaliana	development, environmental adaptation and metabolic regulation secondary metabolism and abiotic stresses response to drought and ABA signals	stress related
SbPUB13	Myb-binding site	CAACAG	1725	6	+	Nicotiana tabacum	development, environmental adaptation and metabolic regulation secondary metabolism and abiotic stresses response to drought and ABA signals	stress related
SbPUB13	MYB-like sequence	TAACCA	1900	6	+	Arabidopsis thaliana	development, environmental adaptation and metabolic regulation secondary metabolism and abiotic stresses response to drought and ABA signals	stress related
SbPUB13	MYC	CATGTG	533	6	-	Arabidopsis thaliana	response to drought, ABA and cold signals	stress related
SbPUB13	MYC	CATTTG	597	6	+	Arabidopsis thaliana	response to drought, ABA and cold signals	stress related
SbPUB13	MYC	CATTTG	999	6	-	Arabidopsis thaliana	response to drought, ABA and cold signals	stress related
SbPUB13	Myc	TCTCTTA	1671	7	+	Arabidopsis thaliana	response to drought, ABA and cold signals	stress related
SbPUB13	O2-site	GTTGACGTGA	132	9	+	Zea mays	cis-acting regulatory element involved in zein metabolism regulation	Hormone-responsive
SbPUB13	P-box	CCTTTTG	900	7	-	Oryza sativa	gibberellin-responsive element	hormone responsive
SbPUB13	Sp1	GGGCGG	345	6	+	Oryza sativa	light responsive element	light responsiveness
SbPUB13	STRE	AGGGG	1204	5	+	Arabidopsis thaliana	stress response element	stress related
SbPUB13	STRE	AGGGG	1578	5	+	Arabidopsis thaliana	stress response element	stress related
SbPUB13	STRE	AGGGG	1604	5	+	Arabidopsis thaliana	stress response element	stress related
SbPUB13	STRE	AGGGG	1702	5	+	Arabidopsis thaliana	stress response element	stress related
SbPUB13	TATA-box	ATATAT	776	6	+	Brassica napus	core promoter element around -30 of transcription start	regulatory element
SbPUB13	TATA-box	TATA	777	4	+	Arabidopsis thaliana	core promoter element around -30 of transcription start	regulatory element
SbPUB13	TATA-box	TATATA	1130	6	-	Arabidopsis thaliana	core promoter element around -30 of transcription start	regulatory element
SbPUB13	TATA-box	ATATAA	1131	6	+	Brassica oleracea	core promoter element around -30 of transcription start	regulatory element
SbPUB13	TATA-box	TATA	1132	4	-	Arabidopsis thaliana	core promoter element around -30 of transcription start	regulatory element
SbPUB13	TATA-box	TATAAA	1482	6	-	Helianthus annuus	core promoter element around -30 of transcription start	regulatory element
SbPUB13	TATA-box	TATAA	1483	5	-	Arabidopsis thaliana	core promoter element around -30 of transcription start	regulatory element
SbPUB13	TATA-box	TATA	1484	4	-	Arabidopsis thaliana	core promoter element around -30 of transcription start	regulatory element
SbPUB13	TATA-box	TATA	1762	4	-	Arabidopsis thaliana	core promoter element around -30 of transcription start	regulatory element
SbPUB13	TATA-box	ATATAA	1890	6	+	Brassica oleracea	core promoter element around -30 of transcription start	regulatory element
SbPUB13	TATA-box	TATA	1891	4	-	Arabidopsis thaliana	core promoter element around -30 of transcription start	regulatory element
SbPUB13	TATA-box	ATATAT	1911	6	-	Brassica napus	core promoter element around -30 of transcription start	regulatory element
SbPUB13	TATA-box	TATA	1912	4	-	Arabidopsis thaliana	core promoter element around -30 of transcription start	regulatory element
SbPUB13	TATA-box	TATTTAAA	1935	8	+	Arabidopsis thaliana	core promoter element around -30 of transcription start	regulatory element
SbPUB13	TATC-box	TATCCCA	1445	7	-	Oryza sativa	cis-acting element involved in gibberellin-responsiveness	hormone responsive
SbPUB13	TCA-element	TCAGAAGAGG	1563	10	+	Brassica oleracea	cis-acting element involved in salicylic acid responsiveness	stress related
SbPUB13	TGACG-motif	TGACG	134	5	+	Hordeum vulgare	cis-acting regulatory element involved in the MeJA-responsiveness	Hormone-responsive
SbPUB13	TGACG-motif	TGACG	993	5	+	Hordeum vulgare	cis-acting regulatory element involved in the MeJA-responsiveness	Hormone-responsive
SbPUB13	TGACG-motif	TGACG	996	5	-	Hordeum vulgare	cis-acting regulatory element involved in the MeJA-responsiveness	Hormone-responsive
SbPUB13	TGA-element	AACGAC	1331	6	-	Brassica oleracea	auxin-responsive element	Hormone-responsive
SbPUB13	TGA-element	AACGAC	1367	6	-	Brassica oleracea	auxin-responsive element	Hormone-responsive
SbPUB13	W box	TTGACC	1514	6	-	Arabidopsis thaliana	responses to stresses	stress related
SbPUB13	WRE3	CCACCT	309	6	+	Pisum sativum	Wounding and pathogen response element	stress related
SbPUB13	WRE3	CCACCT	341	6	-	Pisum sativum	Wounding and pathogen response element	stress related
SbPUB13	WRE3	CCACCT	354	6	-	Pisum sativum	Wounding and pathogen response element	stress related
SbPUB13	WRE3	CCACCT	758	6	-	Pisum sativum	Wounding and pathogen response element	stress related
SbPUB13	WRE3	CCACCT	970	6	+	Pisum sativum	Wounding and pathogen response element	stress related
SbPUB13	WRE3	CCACCT	1265	6	+	Pisum sativum	Wounding and pathogen response element	stress related
SbPUB14	AAGAA-motif	GAAAGAA	178	7	+	Avena sativa	involved in abscisic acid reaction of cis element	stress related
SbPUB14	A-box	CCGTCC	954	6	+	Petroselinum crispum	cis-acting regulatory element	plant growth and development-related
SbPUB14	A-box	CCGTCC	1384	6	+	Petroselinum crispum	cis-acting regulatory element	plant growth and development-related
SbPUB14	ABRE	ACGTG	273	5	-	Arabidopsis thaliana	cis-acting element involved in the abscisic acid responsiveness	Hormone-responsive
SbPUB14	ABRE	GCAACGTGTC	359	9	-	Hordeum vulgare	cis-acting element involved in the abscisic acid responsiveness	Hormone-responsive
SbPUB14	ABRE	CACGTG	624	6	+	Arabidopsis thaliana	cis-acting element involved in the abscisic acid responsiveness	Hormone-responsive
SbPUB14	ABRE	ACGTG	625	5	+	Arabidopsis thaliana	cis-acting element involved in the abscisic acid responsiveness	Hormone-responsive
SbPUB14	ABRE	ACGTG	654	5	-	Arabidopsis thaliana	cis-acting element involved in the abscisic acid responsiveness	Hormone-responsive
SbPUB14	ABRE	ACGTG	845	5	+	Arabidopsis thaliana	cis-acting element involved in the abscisic acid responsiveness	Hormone-responsive
SbPUB14	ABRE	ACGTG	851	5	+	Arabidopsis thaliana	cis-acting element involved in the abscisic acid responsiveness	Hormone-responsive
SbPUB14	ABRE	ACGTG	1971	5	+	Arabidopsis thaliana	cis-acting element involved in the abscisic acid responsiveness	Hormone-responsive
SbPUB14	ABRE3a	TACGTG	1970	6	+	Zea mays	cis-acting element involved in the abscisic acid responsiveness	Hormone-responsive
SbPUB14	ABRE4	CACGTA	1970	6	-	Zea mays	cis-acting element involved in the abscisic acid responsiveness	Hormone-responsive
SbPUB14	AE-box	AGAAACTT	55	8	-	Arabidopsis thaliana	part of a module for light response	light responsiveness
SbPUB14	as-1	TGACG	651	5	-	Arabidopsis thaliana	cis-acting element involved in salicylic acid responsiveness/cold, drought and pathogen/SA	stress related
SbPUB14	as-1	TGACG	925	5	+	Arabidopsis thaliana	cis-acting element involved in salicylic acid responsiveness/cold, drought and pathogen/SA	stress related
SbPUB14	AT~TATA-box	TATATA	1561	6	-	Arabidopsis thaliana	cis-acting element involved in light responsiveness	light responsiveness
SbPUB14	AT1-motif	AATTATTTTTTATT	1886	13	+	Solanum tuberosum	part of a light responsive module	light responsiveness
SbPUB14	ATCT-motif	AATCTAATCC	682	9	+	Pisum sativum	part of a conserved DNA module involved in light responsiveness	light responsiveness
SbPUB14	CAAT-box	CAAAT	1	5	+	Pisum sativum	common cis-acting element in promoter and enhancer regions	regulatory element
SbPUB14	CAAT-box	CCAAT	107	5	-	Arabidopsis thaliana	common cis-acting element in promoter and enhancer regions	regulatory element
SbPUB14	CAAT-box	CCAAT	186	5	-	Arabidopsis thaliana	common cis-acting element in promoter and enhancer regions	regulatory element
SbPUB14	CAAT-box	CCAAT	194	5	+	Arabidopsis thaliana	common cis-acting element in promoter and enhancer regions	regulatory element
SbPUB14	CAAT-box	CAAT	195	4	+	Nicotiana glutinosa	common cis-acting element in promoter and enhancer regions	regulatory element
SbPUB14	CAAT-box	CAAT	291	4	-	Nicotiana glutinosa	common cis-acting element in promoter and enhancer regions	regulatory element
SbPUB14	CAAT-box	CAAT	636	4	-	Nicotiana glutinosa	common cis-acting element in promoter and enhancer regions	regulatory element
SbPUB14	CAAT-box	CAAAT	921	5	+	Pisum sativum	common cis-acting element in promoter and enhancer regions	regulatory element
SbPUB14	CAAT-box	CAAT	930	4	-	Nicotiana glutinosa	common cis-acting element in promoter and enhancer regions	regulatory element
SbPUB14	CAAT-box	CAAT	1097	4	-	Nicotiana glutinosa	common cis-acting element in promoter and enhancer regions	regulatory element
SbPUB14	CAAT-box	CAAT	1112	4	-	Nicotiana glutinosa	common cis-acting element in promoter and enhancer regions	regulatory element
SbPUB14	CAAT-box	CAAT	1130	4	+	Nicotiana glutinosa	common cis-acting element in promoter and enhancer regions	regulatory element
SbPUB14	CAAT-box	CCAAT	1172	5	-	Arabidopsis thaliana	common cis-acting element in promoter and enhancer regions	regulatory element
SbPUB14	CAAT-box	CAAT	1212	4	-	Nicotiana glutinosa	common cis-acting element in promoter and enhancer regions	regulatory element
SbPUB14	CAAT-box	CAAT	1256	4	-	Nicotiana glutinosa	common cis-acting element in promoter and enhancer regions	regulatory element
SbPUB14	CAAT-box	CCAAT	1266	5	+	Arabidopsis thaliana	common cis-acting element in promoter and enhancer regions	regulatory element
SbPUB14	CAAT-box	CAAT	1267	4	+	Nicotiana glutinosa	common cis-acting element in promoter and enhancer regions	regulatory element
SbPUB14	CAAT-box	CAAT	1295	4	+	Nicotiana glutinosa	common cis-acting element in promoter and enhancer regions	regulatory element
SbPUB14	CAAT-box	CAAAT	1367	5	+	Pisum sativum	common cis-acting element in promoter and enhancer regions	regulatory element
SbPUB14	CAAT-box	CAAAT	1390	5	+	Pisum sativum	common cis-acting element in promoter and enhancer regions	regulatory element
SbPUB14	CAAT-box	CAAAT	1446	5	+	Pisum sativum	common cis-acting element in promoter and enhancer regions	regulatory element
SbPUB14	CAAT-box	CCAAT	1481	5	+	Arabidopsis thaliana	common cis-acting element in promoter and enhancer regions	regulatory element
SbPUB14	CAAT-box	CAAT	1482	4	+	Nicotiana glutinosa	common cis-acting element in promoter and enhancer regions	regulatory element
SbPUB14	CAAT-box	CAAAT	1700	5	-	Pisum sativum	common cis-acting element in promoter and enhancer regions	regulatory element
SbPUB14	CAAT-box	CAAAT	1744	5	-	Pisum sativum	common cis-acting element in promoter and enhancer regions	regulatory element
SbPUB14	CAAT-box	CAAT	1834	4	+	Nicotiana glutinosa	common cis-acting element in promoter and enhancer regions	regulatory element
SbPUB14	CAAT-box	CAAAT	1861	5	+	Pisum sativum	common cis-acting element in promoter and enhancer regions	regulatory element
SbPUB14	CAAT-box	CAAT	1881	4	+	Nicotiana glutinosa	common cis-acting element in promoter and enhancer regions	regulatory element
SbPUB14	CAAT-box	CAAT	1919	4	+	Nicotiana glutinosa	common cis-acting element in promoter and enhancer regions	regulatory element
SbPUB14	CAT-box	GCCACT	1277	6	-	Arabidopsis thaliana	cis-acting regulatory element related to meristem expression	plant growth and development
SbPUB14	CCAAT-box	CAACGG	1306	6	-	Hordeum vulgare	MYBHv1 binding site	MYB binding site
SbPUB14	CCGTCC motif	CCGTCC	954	6	+	Nicotiana tabacum	Cis-acting regulatory element related to meristem specific activation	plant growth and development
SbPUB14	CCGTCC motif	CCGTCC	1384	6	+	Nicotiana tabacum	Cis-acting regulatory element related to meristem specific activation	plant growth and development
SbPUB14	CCGTCC-box	CCGTCC	954	6	+	Petroselinum hortense	Cis-acting regulatory element related to meristem specific activation	plant growth and development
SbPUB14	CCGTCC-box	CCGTCC	1384	6	+	Petroselinum hortense	Cis-acting regulatory element related to meristem specific activation	plant growth and development
SbPUB14	CGTCA-motif	CGTCA	651	5	+	Hordeum vulgare	cis-acting regulatory element involved in the MeJA-responsiveness	Hormone-responsive
SbPUB14	CGTCA-motif	CGTCA	925	5	-	Hordeum vulgare	cis-acting regulatory element involved in the MeJA-responsiveness	Hormone-responsive
SbPUB14	DRE core	GCCGAC	85	6	+	Arabidopsis thaliana
SbPUB14	DRE1	ACCGAGA	1608	7	+	Zea mays
SbPUB14	ERE	ATTTCATA	207	8	-	Nicotiana glutinos
SbPUB14	ERE	ATTTTAAA	1580	8	-	Nicotiana glutinos
SbPUB14	G-box	CACGTC	273	6	+	Zea mays	cis-acting regulatory element involved in light responsiveness	light responsiveness
SbPUB14	G-box	CACGAC	444	6	-	Zea mays	cis-acting regulatory element involved in light responsiveness	light responsiveness
SbPUB14	G-box	CACGTG	624	6	+	Arabidopsis thaliana	cis-acting regulatory element involved in light responsiveness	light responsiveness
SbPUB14	G-box	CACGTC	844	6	-	Zea mays	cis-acting regulatory element involved in light responsiveness	light responsiveness
SbPUB14	G-box	CACGTC	850	6	-	Zea mays	cis-acting regulatory element involved in light responsiveness	light responsiveness
SbPUB14	G-box	CACGAC	857	6	-	Zea mays	cis-acting regulatory element involved in light responsiveness	light responsiveness
SbPUB14	G-box	GCCACGTGGA	939	9	-	Arabidopsis thaliana	cis-acting regulatory element involved in light responsiveness	light responsiveness
SbPUB14	G-box	GCCACGTGGA	1273	9	-	Arabidopsis thaliana	cis-acting regulatory element involved in light responsiveness	light responsiveness
SbPUB14	G-box	TACGTG	1970	6	+	Arabidopsis thaliana	cis-acting regulatory element involved in light responsiveness	light responsiveness
SbPUB14	G-Box	CACGTG	624	6	+	Pisum sativum	cis-acting regulatory element involved in light responsiveness	light responsiveness
SbPUB14	G-Box	CACGTT	654	6	+	Pisum sativum	cis-acting regulatory element involved in light responsiveness	light responsiveness
SbPUB14	G-Box	TCCACATGGCA	939	11	+	Triticum aestivum	cis-acting regulatory element involved in light responsiveness	light responsiveness
SbPUB14	I-box	GTATAAGGCC	347	9	+	Larix laricina	part of a light responsive element	light responsiveness
SbPUB14	LTR	CCGAAA	610	6	+	Hordeum vulgare	cis-acting element involved in low-temperature responsiveness	stress related
SbPUB14	MYB	CAACCA	430	6	+	Arabidopsis thaliana	development, environmental adaptation and metabolic regulation secondary metabolism and abiotic stresses response to drought and ABA signals	stress related
SbPUB14	MYB recognition site	CCGTTG	1306	6	+	Arabidopsis thaliana	development, environmental adaptation and metabolic regulation secondary metabolism and abiotic stresses response to drought and ABA signals	stress related
SbPUB14	MYC	CATTTG	921	6	-	Arabidopsis thaliana	response to drought, ABA and cold signals	stress related
SbPUB14	MYC	CATGTG	941	6	-	Arabidopsis thaliana	response to drought, ABA and cold signals	stress related
SbPUB14	MYC	CATGTG	1183	6	-	Arabidopsis thaliana	response to drought, ABA and cold signals	stress related
SbPUB14	MYC	CATTTG	1367	6	-	Arabidopsis thaliana	response to drought, ABA and cold signals	stress related
SbPUB14	MYC	CATGTG	1818	6	+	Arabidopsis thaliana	response to drought, ABA and cold signals	stress related
SbPUB14	MYC	CATGTG	1991	6	-	Arabidopsis thaliana	response to drought, ABA and cold signals	stress related
SbPUB14	O2-site	GATGATGTGG	453	9	+	Zea mays	cis-acting regulatory element involved in zein metabolism regulation	Hormone-responsive
SbPUB14	O2-site	GATGACATGG	1140	9	-	Zea mays	cis-acting regulatory element involved in zein metabolism regulation	Hormone-responsive
SbPUB14	RY-element	CATGCATG	1806	8	-	Helianthus annuus	cis-acting regulatory element involved in seed-specific regulation	plant growth and development
SbPUB14	Sp1	GGGCGG	782	6	+	Oryza sativa	light responsive element	light responsiveness
SbPUB14	TATA-box	TATA	127	4	+	Arabidopsis thaliana	core promoter element around -30 of transcription start	regulatory element
SbPUB14	TATA-box	ATTATA	1393	6	+	Brassica napus	core promoter element around -30 of transcription start	regulatory element
SbPUB14	TATA-box	TATAA	1394	5	-	Arabidopsis thaliana	core promoter element around -30 of transcription start	regulatory element
SbPUB14	TATA-box	TATA	1395	4	-	Arabidopsis thaliana	core promoter element around -30 of transcription start	regulatory element
SbPUB14	TATA-box	TATAA	1415	5	-	Arabidopsis thaliana	core promoter element around -30 of transcription start	regulatory element
SbPUB14	TATA-box	TATA	1416	4	-	Arabidopsis thaliana	core promoter element around -30 of transcription start	regulatory element
SbPUB14	TATA-box	TATAAAT	1449	7	-	Brassica juncea	core promoter element around -30 of transcription start	regulatory element
SbPUB14	TATA-box	TATAAA	1450	6	-	Helianthus annuus	core promoter element around -30 of transcription start	regulatory element
SbPUB14	TATA-box	TATAA	1451	5	-	Arabidopsis thaliana	core promoter element around -30 of transcription start	regulatory element
SbPUB14	TATA-box	TATA	1452	4	-	Arabidopsis thaliana	core promoter element around -30 of transcription start	regulatory element
SbPUB14	TATA-box	TACAAAA	1457	7	+	Oryza sativa	core promoter element around -30 of transcription start	regulatory element
SbPUB14	TATA-box	TATAA	1511	5	-	Arabidopsis thaliana	core promoter element around -30 of transcription start	regulatory element
SbPUB14	TATA-box	TATA	1512	4	-	Arabidopsis thaliana	core promoter element around -30 of transcription start	regulatory element
SbPUB14	TATA-box	TAAAGATT	1545	8	-	Arabidopsis thaliana	core promoter element around -30 of transcription start	regulatory element
SbPUB14	TATA-box	TATAAA	1549	6	-	Helianthus annuus	core promoter element around -30 of transcription start	regulatory element
SbPUB14	TATA-box	TATAA	1550	5	-	Arabidopsis thaliana	core promoter element around -30 of transcription start	regulatory element
SbPUB14	TATA-box	TATA	1551	4	-	Arabidopsis thaliana	core promoter element around -30 of transcription start	regulatory element
SbPUB14	TATA-box	TATATA	1561	6	-	Arabidopsis thaliana	core promoter element around -30 of transcription start	regulatory element
SbPUB14	TATA-box	ATATAT	1562	6	-	Brassica napus	core promoter element around -30 of transcription start	regulatory element
SbPUB14	TATA-box	TATA	1563	4	-	Arabidopsis thaliana	core promoter element around -30 of transcription start	regulatory element
SbPUB14	TATA-box	TATAAAT	1594	7	-	Brassica juncea	core promoter element around -30 of transcription start	regulatory element
SbPUB14	TATA-box	TATAAA	1595	6	-	Helianthus annuus	core promoter element around -30 of transcription start	regulatory element
SbPUB14	TATA-box	TATAA	1596	5	-	Arabidopsis thaliana	core promoter element around -30 of transcription start	regulatory element
SbPUB14	TATA-box	TATA	1597	4	-	Arabidopsis thaliana	core promoter element around -30 of transcription start	regulatory element
SbPUB14	TATA-box	TATAA	1751	5	-	Arabidopsis thaliana	core promoter element around -30 of transcription start	regulatory element
SbPUB14	TATA-box	TATA	1752	4	-	Arabidopsis thaliana	core promoter element around -30 of transcription start	regulatory element
SbPUB14	TATA-box	ATTATA	1757	6	+	Brassica napus	core promoter element around -30 of transcription start	regulatory element
SbPUB14	TATA-box	TATAA	1758	5	-	Arabidopsis thaliana	core promoter element around -30 of transcription start	regulatory element
SbPUB14	TATA-box	TATA	1759	4	-	Arabidopsis thaliana	core promoter element around -30 of transcription start	regulatory element
SbPUB14	TATA-box	TATACA	1770	6	-	Helianthus annuus	core promoter element around -30 of transcription start	regulatory element
SbPUB14	TATA-box	TATA	1772	4	-	Arabidopsis thaliana	core promoter element around -30 of transcription start	regulatory element
SbPUB14	TATA-box	TATATTTATATTT	1786	12	+	Avena sativa	core promoter element around -30 of transcription start	regulatory element
SbPUB14	TATA-box	TATAAATA	1788	8	-	Daucus carota	core promoter element around -30 of transcription start	regulatory element
SbPUB14	TATA-box	TATAAAT	1789	7	-	Brassica juncea	core promoter element around -30 of transcription start	regulatory element
SbPUB14	TATA-box	TATAAA	1790	6	-	Helianthus annuus	core promoter element around -30 of transcription start	regulatory element
SbPUB14	TATA-box	TATAA	1791	5	-	Arabidopsis thaliana	core promoter element around -30 of transcription start	regulatory element
SbPUB14	TATA-box	TATA	1792	4	-	Arabidopsis thaliana	core promoter element around -30 of transcription start	regulatory element
SbPUB14	TATA-box	TAAAGATT	1826	8	+	Arabidopsis thaliana	core promoter element around -30 of transcription start	regulatory element
SbPUB14	TATA-box	TATATTTATATTT	1894	12	+	Avena sativa	core promoter element around -30 of transcription start	regulatory element
SbPUB14	TATA-box	TATAAATA	1896	8	-	Daucus carota	core promoter element around -30 of transcription start	regulatory element
SbPUB14	TATA-box	TATAAAT	1897	7	-	Brassica juncea	core promoter element around -30 of transcription start	regulatory element
SbPUB14	TATA-box	TATAAA	1898	6	-	Helianthus annuus	core promoter element around -30 of transcription start	regulatory element
SbPUB14	TATA-box	TATAA	1899	5	-	Arabidopsis thaliana	core promoter element around -30 of transcription start	regulatory element
SbPUB14	TATA-box	TATA	1900	4	-	Arabidopsis thaliana	core promoter element around -30 of transcription start	regulatory element
SbPUB14	TCA	TCATCTTCAT	1145	9	+	Pisum sativum	cis-acting element involved in salicylic acid responsiveness	hormone responsive
SbPUB14	TGACG-motif	TGACG	651	5	-	Hordeum vulgare	cis-acting regulatory element involved in the MeJA-responsiveness	Hormone-responsive
SbPUB14	TGACG-motif	TGACG	925	5	+	Hordeum vulgare	cis-acting regulatory element involved in the MeJA-responsiveness	Hormone-responsive
SbPUB14	W box	TTGACC	1572	6	-	Arabidopsis thaliana	responses to stresses	stress related
SbPUB14	WRE3	CCACCT	798	6	-	Pisum sativum	Wounding and pathogen response element	stress related
SbPUB14	WUN-motif	AAATTTCTT	1661	9	+	Nicotiana glutinosa	wound-responsive element	stress related
SbPUB15	A-box	CCGTCC	1919	6	+	Petroselinum crispum	cis-acting regulatory element	plant growth and development-related
SbPUB15	ABRE	ACGTG	584	5	+	Arabidopsis thaliana	cis-acting element involved in the abscisic acid responsiveness	Hormone-responsive
SbPUB15	ABRE	CGTACGTGCA	588	9	+	Hordeum vulgare	cis-acting element involved in the abscisic acid responsiveness	Hormone-responsive
SbPUB15	ABRE	ACGTG	591	5	+	Arabidopsis thaliana	cis-acting element involved in the abscisic acid responsiveness	Hormone-responsive
SbPUB15	ABRE3a	TACGTG	583	6	+	Zea mays	cis-acting element involved in the abscisic acid responsiveness	Hormone-responsive
SbPUB15	ABRE3a	TACGTG	590	6	+	Zea mays	cis-acting element involved in the abscisic acid responsiveness	Hormone-responsive
SbPUB15	ABRE4	CACGTA	583	6	-	Zea mays	cis-acting element involved in the abscisic acid responsiveness	Hormone-responsive
SbPUB15	ABRE4	CACGTA	590	6	-	Zea mays	cis-acting element involved in the abscisic acid responsiveness	Hormone-responsive
SbPUB15	ACE	CTAACGTATT	1310	9	+	Petroselinum crispum	cis-acting element involved in light responsiveness	light responsiveness
SbPUB15	AE-box	AGAAACTT	451	8	+	Arabidopsis thaliana	part of a module for light response	light responsiveness
SbPUB15	AP-1	TGAGTTAG	1432	8	+	Arabidopsis thaliana	gene regulation	plant growth and development
SbPUB15	ARE	AAACCA	1375	6	+	Zea mays	cis-acting regulatory element essential for the anaerobic induction	stress related
SbPUB15	ARE	AAACCA	1577	6	+	Zea mays	cis-acting regulatory element essential for the anaerobic induction	stress related
SbPUB15	as-1	TGACG	1821	5	+	Arabidopsis thaliana	cis-acting element involved in salicylic acid responsiveness/cold, drought and pathogen/SA	stress related
SbPUB15	as-1	TGACG	1979	5	-	Arabidopsis thaliana	cis-acting element involved in salicylic acid responsiveness/cold, drought and pathogen/SA	stress related
SbPUB15	AT~TATA-box	TATATA	685	6	+	Arabidopsis thaliana	cis-acting element involved in light responsiveness	light responsiveness
SbPUB15	AT~TATA-box	TATATA	1477	6	-	Arabidopsis thaliana	cis-acting element involved in light responsiveness	light responsiveness
SbPUB15	AT~TATA-box	TATATA	1479	6	-	Arabidopsis thaliana	cis-acting element involved in light responsiveness	light responsiveness
SbPUB15	AT~TATA-box	TATATAAA	1718	8	-	Arabidopsis thaliana	cis-acting element involved in light responsiveness	light responsiveness
SbPUB15	AT~TATA-box	TATATA	1720	6	-	Arabidopsis thaliana	cis-acting element involved in light responsiveness	light responsiveness
SbPUB15	ATCT-motif	AATCTAATCC	1873	9	+	Pisum sativum	part of a conserved DNA module involved in light responsiveness	light responsiveness
SbPUB15	Box 4	ATTAAT	1345	6	-	Petroselinum crispum	part of a conserved DNA module involved in light responsiveness	light responsiveness
SbPUB15	CAAT-box	CAAAT	92	5	+	Pisum sativum	common cis-acting element in promoter and enhancer regions	regulatory element
SbPUB15	CAAT-box	CAAT	105	4	+	Nicotiana glutinosa	common cis-acting element in promoter and enhancer regions	regulatory element
SbPUB15	CAAT-box	CAAT	122	4	+	Nicotiana glutinosa	common cis-acting element in promoter and enhancer regions	regulatory element
SbPUB15	CAAT-box	CAAAT	637	5	-	Pisum sativum	common cis-acting element in promoter and enhancer regions	regulatory element
SbPUB15	CAAT-box	CAAT	702	4	-	Nicotiana glutinosa	common cis-acting element in promoter and enhancer regions	regulatory element
SbPUB15	CAAT-box	CAAT	744	4	+	Nicotiana glutinosa	common cis-acting element in promoter and enhancer regions	regulatory element
SbPUB15	CAAT-box	CAAT	746	4	-	Nicotiana glutinosa	common cis-acting element in promoter and enhancer regions	regulatory element
SbPUB15	CAAT-box	CAAT	765	4	+	Nicotiana glutinosa	common cis-acting element in promoter and enhancer regions	regulatory element
SbPUB15	CAAT-box	CAAT	811	4	+	Nicotiana glutinosa	common cis-acting element in promoter and enhancer regions	regulatory element
SbPUB15	CAAT-box	CAAT	819	4	+	Nicotiana glutinosa	common cis-acting element in promoter and enhancer regions	regulatory element
SbPUB15	CAAT-box	CAAAT	832	5	-	Pisum sativum	common cis-acting element in promoter and enhancer regions	regulatory element
SbPUB15	CAAT-box	CCAAT	974	5	+	Arabidopsis thaliana	common cis-acting element in promoter and enhancer regions	regulatory element
SbPUB15	CAAT-box	CAAT	975	4	+	Nicotiana glutinosa	common cis-acting element in promoter and enhancer regions	regulatory element
SbPUB15	CAAT-box	CAAT	977	4	-	Nicotiana glutinosa	common cis-acting element in promoter and enhancer regions	regulatory element
SbPUB15	CAAT-box	CAAT	981	4	+	Nicotiana glutinosa	common cis-acting element in promoter and enhancer regions	regulatory element
SbPUB15	CAAT-box	CCAAT	1052	5	+	Arabidopsis thaliana	common cis-acting element in promoter and enhancer regions	regulatory element
SbPUB15	CAAT-box	CAAT	1053	4	+	Nicotiana glutinosa	common cis-acting element in promoter and enhancer regions	regulatory element
SbPUB15	CAAT-box	CAAAT	1110	5	-	Pisum sativum	common cis-acting element in promoter and enhancer regions	regulatory element
SbPUB15	CAAT-box	CCAAT	1150	5	-	Arabidopsis thaliana	common cis-acting element in promoter and enhancer regions	regulatory element
SbPUB15	CAAT-box	CAAT	1180	4	+	Nicotiana glutinosa	common cis-acting element in promoter and enhancer regions	regulatory element
SbPUB15	CAAT-box	CAAT	1228	4	+	Nicotiana glutinosa	common cis-acting element in promoter and enhancer regions	regulatory element
SbPUB15	CAAT-box	CAAT	1262	4	-	Nicotiana glutinosa	common cis-acting element in promoter and enhancer regions	regulatory element
SbPUB15	CAAT-box	CAAT	1317	4	-	Nicotiana glutinosa	common cis-acting element in promoter and enhancer regions	regulatory element
SbPUB15	CAAT-box	CAAT	1343	4	+	Nicotiana glutinosa	common cis-acting element in promoter and enhancer regions	regulatory element
SbPUB15	CAAT-box	CAAAT	1442	5	+	Pisum sativum	common cis-acting element in promoter and enhancer regions	regulatory element
SbPUB15	CAAT-box	CAAT	1445	4	-	Nicotiana glutinosa	common cis-acting element in promoter and enhancer regions	regulatory element
SbPUB15	CAAT-box	CAAAT	1545	5	-	Pisum sativum	common cis-acting element in promoter and enhancer regions	regulatory element
SbPUB15	CAAT-box	CAAT	1587	4	+	Nicotiana glutinosa	common cis-acting element in promoter and enhancer regions	regulatory element
SbPUB15	CAAT-box	CAAT	1640	4	-	Nicotiana glutinosa	common cis-acting element in promoter and enhancer regions	regulatory element
SbPUB15	CAAT-box	CAAAT	1774	5	-	Pisum sativum	common cis-acting element in promoter and enhancer regions	regulatory element
SbPUB15	CCAAT-box	CAACGG	1201	6	+	Hordeum vulgare	MYBHv1 binding site	MYB binding site
SbPUB15	CCGTCC motif	CCGTCC	1919	6	+	Nicotiana tabacum	Cis-acting regulatory element related to meristem specific activation	plant growth and development
SbPUB15	CCGTCC-box	CCGTCC	1919	6	+	Petroselinum hortense	Cis-acting regulatory element related to meristem specific activation	plant growth and development
SbPUB15	CGTCA-motif	CGTCA	1821	5	-	Hordeum vulgare	cis-acting regulatory element involved in the MeJA-responsiveness	Hormone-responsive
SbPUB15	CGTCA-motif	CGTCA	1979	5	+	Hordeum vulgare	cis-acting regulatory element involved in the MeJA-responsiveness	Hormone-responsive
SbPUB15	dOCT	CACGGATC	1989	8	-	Zea mays
SbPUB15	DRE core	GCCGAC	201	6	-	Arabidopsis thaliana
SbPUB15	DRE core	GCCGAC	308	6	-	Arabidopsis thaliana
SbPUB15	GARE-motif	TCTGTTG	823	7	-	Brassica oleracea	gibberellin-responsive element	hormone responsive
SbPUB15	G-box	TACGTG	583	6	+	Arabidopsis thaliana	cis-acting regulatory element involved in light responsiveness	light responsiveness
SbPUB15	G-box	TACGTG	590	6	+	Arabidopsis thaliana	cis-acting regulatory element involved in light responsiveness	light responsiveness
SbPUB15	LTR	CCGAAA	275	6	+	Hordeum vulgare	cis-acting element involved in low-temperature responsiveness	stress related
SbPUB15	MYB	TAACCA	387	6	-	Arabidopsis thaliana	development, environmental adaptation and metabolic regulation secondary metabolism and abiotic stresses response to drought and ABA signals	stress related
SbPUB15	MYB	CAACAG	823	6	+	Arabidopsis thaliana	development, environmental adaptation and metabolic regulation secondary metabolism and abiotic stresses response to drought and ABA signals	stress related
SbPUB15	MYB	CAACAG	944	6	+	Arabidopsis thaliana	development, environmental adaptation and metabolic regulation secondary metabolism and abiotic stresses response to drought and ABA signals	stress related
SbPUB15	MYB	CAACCA	1132	6	-	Arabidopsis thaliana	development, environmental adaptation and metabolic regulation secondary metabolism and abiotic stresses response to drought and ABA signals	stress related
SbPUB15	MYB recognition site	CCGTTG	1201	6	-	Arabidopsis thaliana	development, environmental adaptation and metabolic regulation secondary metabolism and abiotic stresses response to drought and ABA signals	stress related
SbPUB15	Myb-binding site	CAACAG	823	6	+	Nicotiana tabacum	development, environmental adaptation and metabolic regulation secondary metabolism and abiotic stresses response to drought and ABA signals	stress related
SbPUB15	Myb-binding site	CAACAG	944	6	+	Nicotiana tabacum	development, environmental adaptation and metabolic regulation secondary metabolism and abiotic stresses response to drought and ABA signals	stress related
SbPUB15	MYB-like sequence	TAACCA	387	6	-	Arabidopsis thaliana	development, environmental adaptation and metabolic regulation secondary metabolism and abiotic stresses response to drought and ABA signals	stress related
SbPUB15	MYC	CATGTG	15	6	-	Arabidopsis thaliana	response to drought, ABA and cold signals	stress related
SbPUB15	MYC	CATGTG	596	6	-	Arabidopsis thaliana	response to drought, ABA and cold signals	stress related
SbPUB15	MYC	CAATTG	744	6	+	Arabidopsis thaliana	response to drought, ABA and cold signals	stress related
SbPUB15	MYC	CAATTG	975	6	+	Arabidopsis thaliana	response to drought, ABA and cold signals	stress related
SbPUB15	MYC	CATGTG	1067	6	-	Arabidopsis thaliana	response to drought, ABA and cold signals	stress related
SbPUB15	MYC	CATGTG	1826	6	+	Arabidopsis thaliana	response to drought, ABA and cold signals	stress related
SbPUB15	O2-site	GTTGACGTGA	48	9	-	Zea mays	cis-acting regulatory element involved in zein metabolism regulation	Hormone-responsive
SbPUB15	Sp1	GGGCGG	1891	6	-	Oryza sativa	light responsive element	light responsiveness
SbPUB15	STRE	AGGGG	318	5	-	Arabidopsis thaliana	stress response element	stress related
SbPUB15	STRE	AGGGG	630	5	-	Arabidopsis thaliana	stress response element	stress related
SbPUB15	STRE	AGGGG	1935	5	-	Arabidopsis thaliana	stress response element	stress related
SbPUB15	TATA-box	TATA	472	4	+	Arabidopsis thaliana	core promoter element around -30 of transcription start	regulatory element
SbPUB15	TATA-box	TATATA	685	6	+	Arabidopsis thaliana	core promoter element around -30 of transcription start	regulatory element
SbPUB15	TATA-box	ATATAA	686	6	+	Brassica oleracea	core promoter element around -30 of transcription start	regulatory element
SbPUB15	TATA-box	TATA	687	4	+	Arabidopsis thaliana	core promoter element around -30 of transcription start	regulatory element
SbPUB15	TATA-box	TATA	1333	4	-	Arabidopsis thaliana	core promoter element around -30 of transcription start	regulatory element
SbPUB15	TATA-box	TATATA	1477	6	-	Arabidopsis thaliana	core promoter element around -30 of transcription start	regulatory element
SbPUB15	TATA-box	ATATAT	1478	6	-	Brassica napus	core promoter element around -30 of transcription start	regulatory element
SbPUB15	TATA-box	TATATA	1479	6	-	Arabidopsis thaliana	core promoter element around -30 of transcription start	regulatory element
SbPUB15	TATA-box	TATA	1481	4	-	Arabidopsis thaliana	core promoter element around -30 of transcription start	regulatory element
SbPUB15	TATA-box	ATATAT	1495	6	-	Brassica napus	core promoter element around -30 of transcription start	regulatory element
SbPUB15	TATA-box	TATA	1496	4	-	Arabidopsis thaliana	core promoter element around -30 of transcription start	regulatory element
SbPUB15	TATA-box	TATA	1595	4	-	Arabidopsis thaliana	core promoter element around -30 of transcription start	regulatory element
SbPUB15	TATA-box	TATAAA	1718	6	-	Helianthus annuus	core promoter element around -30 of transcription start	regulatory element
SbPUB15	TATA-box	TATATAA	1719	7	-	Arabidopsis thaliana	core promoter element around -30 of transcription start	regulatory element
SbPUB15	TATA-box	TATATA	1720	6	-	Arabidopsis thaliana	core promoter element around -30 of transcription start	regulatory element
SbPUB15	TATA-box	TATA	1722	4	-	Arabidopsis thaliana	core promoter element around -30 of transcription start	regulatory element
SbPUB15	TATA-box	TATAA	1743	5	-	Arabidopsis thaliana	core promoter element around -30 of transcription start	regulatory element
SbPUB15	TATA-box	TATA	1744	4	-	Arabidopsis thaliana	core promoter element around -30 of transcription start	regulatory element
SbPUB15	TATA-box	TATA	1948	4	-	Arabidopsis thaliana	core promoter element around -30 of transcription start	regulatory element
SbPUB15	TCT-motif	TCTTAC	140	6	-	Arabidopsis thaliana	part of a light responsive element	light responsiveness
SbPUB15	TGACG-motif	TGACG	1821	5	+	Hordeum vulgare	cis-acting regulatory element involved in the MeJA-responsiveness	Hormone-responsive
SbPUB15	TGACG-motif	TGACG	1979	5	-	Hordeum vulgare	cis-acting regulatory element involved in the MeJA-responsiveness	Hormone-responsive
SbPUB15	W box	TTGACC	51	6	-	Arabidopsis thaliana	responses to stresses	stress related
SbPUB15	W box	TTGACC	287	6	-	Arabidopsis thaliana	responses to stresses	stress related
SbPUB15	W box	TTGACC	839	6	-	Arabidopsis thaliana	responses to stresses	stress related
SbPUB15	W box	TTGACC	1024	6	-	Arabidopsis thaliana	responses to stresses	stress related
SbPUB16	A-box	CCGTCC	1102	6	+	Petroselinum crispum	cis-acting regulatory element	plant growth and development-related
SbPUB16	A-box	CCGTCC	1814	6	+	Petroselinum crispum	cis-acting regulatory element	plant growth and development-related
SbPUB16	A-box	CCGTCC	1966	6	+	Petroselinum crispum	cis-acting regulatory element	plant growth and development-related
SbPUB16	ABRE	CACGTG	362	6	+	Arabidopsis thaliana	cis-acting element involved in the abscisic acid responsiveness	Hormone-responsive
SbPUB16	ABRE	ACGTG	363	5	+	Arabidopsis thaliana	cis-acting element involved in the abscisic acid responsiveness	Hormone-responsive
SbPUB16	ABRE	ACGTG	376	5	-	Arabidopsis thaliana	cis-acting element involved in the abscisic acid responsiveness	Hormone-responsive
SbPUB16	ABRE	TACGTGTC	501	8	+	Oryza sativa	cis-acting element involved in the abscisic acid responsiveness	Hormone-responsive
SbPUB16	ABRE	ACGTG	502	5	+	Arabidopsis thaliana	cis-acting element involved in the abscisic acid responsiveness	Hormone-responsive
SbPUB16	ABRE	CGTACGTGCA	1845	9	+	Hordeum vulgare	cis-acting element involved in the abscisic acid responsiveness	Hormone-responsive
SbPUB16	ABRE3a	TACGTG	501	6	+	Zea mays	cis-acting element involved in the abscisic acid responsiveness	Hormone-responsive
SbPUB16	ABRE4	CACGTA	501	6	-	Zea mays	cis-acting element involved in the abscisic acid responsiveness	Hormone-responsive
SbPUB16	ARE	AAACCA	802	6	-	Zea mays	cis-acting regulatory element essential for the anaerobic induction	stress related
SbPUB16	ARE	AAACCA	1167	6	-	Zea mays	cis-acting regulatory element essential for the anaerobic induction	stress related
SbPUB16	ARE	AAACCA	1551	6	+	Zea mays	cis-acting regulatory element essential for the anaerobic induction	stress related
SbPUB16	as-1	TGACG	1011	5	+	Arabidopsis thaliana	cis-acting element involved in salicylic acid responsiveness/cold, drought and pathogen/SA	stress related
SbPUB16	AT~ABRE	TACGTGTC	501	8	+	Arabidopsis thaliana	cis-acting element involved in light responsiveness	light responsiveness
SbPUB16	AT1-motif	AATTATTTTTTATT	952	13	+	Solanum tuberosum	part of a light responsive module	light responsiveness
SbPUB16	CAAT-box	CAAAT	139	5	-	Pisum sativum	common cis-acting element in promoter and enhancer regions	regulatory element
SbPUB16	CAAT-box	CAAAT	186	5	-	Pisum sativum	common cis-acting element in promoter and enhancer regions	regulatory element
SbPUB16	CAAT-box	CAAT	245	4	+	Nicotiana glutinosa	common cis-acting element in promoter and enhancer regions	regulatory element
SbPUB16	CAAT-box	CAAT	484	4	-	Nicotiana glutinosa	common cis-acting element in promoter and enhancer regions	regulatory element
SbPUB16	CAAT-box	CAAAT	519	5	-	Pisum sativum	common cis-acting element in promoter and enhancer regions	regulatory element
SbPUB16	CAAT-box	CCAAT	660	5	+	Arabidopsis thaliana	common cis-acting element in promoter and enhancer regions	regulatory element
SbPUB16	CAAT-box	CAAT	661	4	+	Nicotiana glutinosa	common cis-acting element in promoter and enhancer regions	regulatory element
SbPUB16	CAAT-box	CAAT	823	4	-	Nicotiana glutinosa	common cis-acting element in promoter and enhancer regions	regulatory element
SbPUB16	CAAT-box	CAAT	883	4	+	Nicotiana glutinosa	common cis-acting element in promoter and enhancer regions	regulatory element
SbPUB16	CAAT-box	CAAT	894	4	+	Nicotiana glutinosa	common cis-acting element in promoter and enhancer regions	regulatory element
SbPUB16	CAAT-box	CAAAT	938	5	+	Pisum sativum	common cis-acting element in promoter and enhancer regions	regulatory element
SbPUB16	CAAT-box	CAAAT	1003	5	-	Pisum sativum	common cis-acting element in promoter and enhancer regions	regulatory element
SbPUB16	CAAT-box	CAAT	1124	4	+	Nicotiana glutinosa	common cis-acting element in promoter and enhancer regions	regulatory element
SbPUB16	CAAT-box	CAAT	1183	4	-	Nicotiana glutinosa	common cis-acting element in promoter and enhancer regions	regulatory element
SbPUB16	CAAT-box	CAAT	1223	4	-	Nicotiana glutinosa	common cis-acting element in promoter and enhancer regions	regulatory element
SbPUB16	CAAT-box	CAAAT	1234	5	-	Pisum sativum	common cis-acting element in promoter and enhancer regions	regulatory element
SbPUB16	CAAT-box	CAAAT	1257	5	+	Pisum sativum	common cis-acting element in promoter and enhancer regions	regulatory element
SbPUB16	CAAT-box	CAAAT	1260	5	-	Pisum sativum	common cis-acting element in promoter and enhancer regions	regulatory element
SbPUB16	CAAT-box	CAAT	1386	4	-	Nicotiana glutinosa	common cis-acting element in promoter and enhancer regions	regulatory element
SbPUB16	CAAT-box	CAAT	1392	4	+	Nicotiana glutinosa	common cis-acting element in promoter and enhancer regions	regulatory element
SbPUB16	CAAT-box	CCAAT	1589	5	+	Arabidopsis thaliana	common cis-acting element in promoter and enhancer regions	regulatory element
SbPUB16	CAAT-box	CAAT	1590	4	+	Nicotiana glutinosa	common cis-acting element in promoter and enhancer regions	regulatory element
SbPUB16	CAT-box	GCCACT	258	6	-	Arabidopsis thaliana	cis-acting regulatory element related to meristem expression	plant growth and development
SbPUB16	CCAAT-box	CAACGG	166	6	+	Hordeum vulgare	MYBHv1 binding site	MYB binding site
SbPUB16	CCAAT-box	CAACGG	1117	6	+	Hordeum vulgare	MYBHv1 binding site	MYB binding site
SbPUB16	CCAAT-box	CAACGG	1970	6	-	Hordeum vulgare	MYBHv1 binding site	MYB binding site
SbPUB16	CCGTCC motif	CCGTCC	1102	6	+	Nicotiana tabacum	Cis-acting regulatory element related to meristem specific activation	plant growth and development
SbPUB16	CCGTCC motif	CCGTCC	1814	6	+	Nicotiana tabacum	Cis-acting regulatory element related to meristem specific activation	plant growth and development
SbPUB16	CCGTCC motif	CCGTCC	1966	6	+	Nicotiana tabacum	Cis-acting regulatory element related to meristem specific activation	plant growth and development
SbPUB16	CCGTCC-box	CCGTCC	1102	6	+	Petroselinum hortense	Cis-acting regulatory element related to meristem specific activation	plant growth and development
SbPUB16	CCGTCC-box	CCGTCC	1814	6	+	Petroselinum hortense	Cis-acting regulatory element related to meristem specific activation	plant growth and development
SbPUB16	CCGTCC-box	CCGTCC	1966	6	+	Petroselinum hortense	Cis-acting regulatory element related to meristem specific activation	plant growth and development
SbPUB16	CGTCA-motif	CGTCA	1011	5	-	Hordeum vulgare	cis-acting regulatory element involved in the MeJA-responsiveness	Hormone-responsive
SbPUB16	ERE	ATTTTAAA	476	8	+	Nicotiana glutinos
SbPUB16	ERE	ATTTTAAA	478	8	-	Nicotiana glutinos
SbPUB16	G-box	CACGTG	362	6	+	Arabidopsis thaliana	cis-acting regulatory element involved in light responsiveness	light responsiveness
SbPUB16	G-box	TAACACGTAG	500	9	-	Brassica oleracea	cis-acting regulatory element involved in light responsiveness	light responsiveness
SbPUB16	G-box	TACGTG	501	6	+	Arabidopsis thaliana	cis-acting regulatory element involved in light responsiveness	light responsiveness
SbPUB16	G-Box	CACGTG	362	6	+	Pisum sativum	cis-acting regulatory element involved in light responsiveness	light responsiveness
SbPUB16	G-Box	CACGTT	376	6	+	Pisum sativum	cis-acting regulatory element involved in light responsiveness	light responsiveness
SbPUB16	LTR	CCGAAA	559	6	+	Hordeum vulgare	cis-acting element involved in low-temperature responsiveness	stress related
SbPUB16	LTR	CCGAAA	1080	6	-	Hordeum vulgare	cis-acting element involved in low-temperature responsiveness	stress related
SbPUB16	LTR	CCGAAA	1332	6	+	Hordeum vulgare	cis-acting element involved in low-temperature responsiveness	stress related
SbPUB16	LTR	CCGAAA	1348	6	-	Hordeum vulgare	cis-acting element involved in low-temperature responsiveness	stress related
SbPUB16	LTR	CCGAAA	1537	6	-	Hordeum vulgare	cis-acting element involved in low-temperature responsiveness	stress related
SbPUB16	MBS	CAACTG	1805	6	-	Arabidopsis thaliana	MYB binding site involved in drought-inducibility	stress related	MYB binding site involved in drought-inducibility
SbPUB16	MRE	AACCTAA	94	7	+	Petroselinum crispum	MYB binding site involved in light responsiveness	light responsiveness
SbPUB16	MSA-like	TCCAACGGT	164	9	+	Catharanthus roseus	cis-acting element involved in cell cycle regulation	plant growth and development
SbPUB16	Myb	CAACTG	1805	6	-	Arabidopsis thaliana	development, environmental adaptation and metabolic regulation secondary metabolism and abiotic stresses response to drought and ABA signals	stress related
SbPUB16	MYB recognition site	CCGTTG	166	6	-	Arabidopsis thaliana	development, environmental adaptation and metabolic regulation secondary metabolism and abiotic stresses response to drought and ABA signals	stress related
SbPUB16	MYB recognition site	CCGTTG	1117	6	-	Arabidopsis thaliana	development, environmental adaptation and metabolic regulation secondary metabolism and abiotic stresses response to drought and ABA signals	stress related
SbPUB16	MYB recognition site	CCGTTG	1970	6	+	Arabidopsis thaliana	development, environmental adaptation and metabolic regulation secondary metabolism and abiotic stresses response to drought and ABA signals	stress related
SbPUB16	MYC	CATTTG	138	6	+	Arabidopsis thaliana	response to drought, ABA and cold signals	stress related
SbPUB16	MYC	CATTTG	518	6	+	Arabidopsis thaliana	response to drought, ABA and cold signals	stress related
SbPUB16	MYC	CATGTG	757	6	+	Arabidopsis thaliana	response to drought, ABA and cold signals	stress related
SbPUB16	MYC	CATGTG	1031	6	-	Arabidopsis thaliana	response to drought, ABA and cold signals	stress related
SbPUB16	MYC	CATGTG	1033	6	+	Arabidopsis thaliana	response to drought, ABA and cold signals	stress related
SbPUB16	MYC	CATGTG	1488	6	+	Arabidopsis thaliana	response to drought, ABA and cold signals	stress related
SbPUB16	RY-element	CATGCATG	1484	8	-	Helianthus annuus	cis-acting regulatory element involved in seed-specific regulation	plant growth and development
SbPUB16	Sp1	GGGCGG	1676	6	+	Oryza sativa	light responsive element	light responsiveness
SbPUB16	Sp1	GGGCGG	1882	6	-	Oryza sativa	light responsive element	light responsiveness
SbPUB16	STRE	AGGGG	1573	5	-	Arabidopsis thaliana	stress response element	stress related
SbPUB16	STRE	AGGGG	1614	5	-	Arabidopsis thaliana	stress response element	stress related
SbPUB16	TATA-box	ATATAA	44	6	+	Brassica oleracea	core promoter element around -30 of transcription start	regulatory element
SbPUB16	TATA-box	TATA	45	4	+	Arabidopsis thaliana	core promoter element around -30 of transcription start	regulatory element
SbPUB16	TATA-box	ATTATA	230	6	+	Brassica napus	core promoter element around -30 of transcription start	regulatory element
SbPUB16	TATA-box	TATAA	231	5	-	Arabidopsis thaliana	core promoter element around -30 of transcription start	regulatory element
SbPUB16	TATA-box	TATA	232	4	+	Arabidopsis thaliana	core promoter element around -30 of transcription start	regulatory element
SbPUB16	TATA-box	taTATAAAtc	699	9	-	Arabidopsis thaliana	core promoter element around -30 of transcription start	regulatory element
SbPUB16	TATA-box	ATATAA	706	6	+	Brassica oleracea	core promoter element around -30 of transcription start	regulatory element
SbPUB16	TATA-box	TATA	707	4	+	Arabidopsis thaliana	core promoter element around -30 of transcription start	regulatory element
SbPUB16	TATA-box	TATACA	714	6	-	Helianthus annuus	core promoter element around -30 of transcription start	regulatory element
SbPUB16	TATA-box	TATA	716	4	+	Arabidopsis thaliana	core promoter element around -30 of transcription start	regulatory element
SbPUB16	TATA-box	TATA	739	4	+	Arabidopsis thaliana	core promoter element around -30 of transcription start	regulatory element
SbPUB16	TATA-box	ATTATA	896	6	+	Brassica napus	core promoter element around -30 of transcription start	regulatory element
SbPUB16	TATA-box	TATAA	897	5	-	Arabidopsis thaliana	core promoter element around -30 of transcription start	regulatory element
SbPUB16	TATA-box	TATA	898	4	+	Arabidopsis thaliana	core promoter element around -30 of transcription start	regulatory element
SbPUB16	TATA-box	TATA	972	4	+	Arabidopsis thaliana	core promoter element around -30 of transcription start	regulatory element
SbPUB16	TATA-box	TATAAA	984	6	-	Helianthus annuus	core promoter element around -30 of transcription start	regulatory element
SbPUB16	TATA-box	TATAA	985	5	-	Arabidopsis thaliana	core promoter element around -30 of transcription start	regulatory element
SbPUB16	TATA-box	TATA	986	4	+	Arabidopsis thaliana	core promoter element around -30 of transcription start	regulatory element
SbPUB16	TATA-box	ATTATA	1394	6	+	Brassica napus	core promoter element around -30 of transcription start	regulatory element
SbPUB16	TATA-box	TATAA	1395	5	-	Arabidopsis thaliana	core promoter element around -30 of transcription start	regulatory element
SbPUB16	TATA-box	TATA	1396	4	-	Arabidopsis thaliana	core promoter element around -30 of transcription start	regulatory element
SbPUB16	TATA-box	TATA	1470	4	-	Arabidopsis thaliana	core promoter element around -30 of transcription start	regulatory element
SbPUB16	TC-rich repeats	ATTCTCTAAC	36	9	+	Nicotiana tabacum	cis-acting element involved in defense and stress responsiveness	stress related	defense and stress responsiveness
SbPUB16	TC-rich repeats	ATTCTCTAAC	779	9	-	Nicotiana tabacum	cis-acting element involved in defense and stress responsiveness	stress related	defense and stress responsiveness
SbPUB16	TCT-motif	TCTTAC	765	6	-	Arabidopsis thaliana	part of a light responsive element	light responsiveness
SbPUB16	TCT-motif	TCTTAC	1496	6	-	Arabidopsis thaliana	part of a light responsive element	light responsiveness
SbPUB16	TGACG-motif	TGACG	1011	5	+	Hordeum vulgare	cis-acting regulatory element involved in the MeJA-responsiveness	Hormone-responsive
SbPUB16	TGA-element	AACGAC	1294	6	-	Brassica oleracea	auxin-responsive element	Hormone-responsive
SbPUB16	W box	TTGACC	1410	6	-	Arabidopsis thaliana	responses to stresses	stress related
SbPUB16	WRE3	CCACCT	1711	6	+	Pisum sativum	Wounding and pathogen response element	stress related
SbPUB17	AAGAA-motif	GAAAGAA	414	7	-	Avena sativa	involved in abscisic acid reaction of cis element	stress related
SbPUB17	ARE	AAACCA	133	6	-	Zea mays	cis-acting regulatory element essential for the anaerobic induction	stress related
SbPUB17	ARE	AAACCA	585	6	-	Zea mays	cis-acting regulatory element essential for the anaerobic induction	stress related
SbPUB17	ARE	AAACCA	1674	6	-	Zea mays	cis-acting regulatory element essential for the anaerobic induction	stress related
SbPUB17	as-1	TGACG	763	5	+	Arabidopsis thaliana	cis-acting element involved in salicylic acid responsiveness/cold, drought and pathogen/SA	stress related
SbPUB17	as-1	TGACG	1304	5	+	Arabidopsis thaliana	cis-acting element involved in salicylic acid responsiveness/cold, drought and pathogen/SA	stress related
SbPUB17	as-1	TGACG	1407	5	-	Arabidopsis thaliana	cis-acting element involved in salicylic acid responsiveness/cold, drought and pathogen/SA	stress related
SbPUB17	as-1	TGACG	1778	5	-	Arabidopsis thaliana	cis-acting element involved in salicylic acid responsiveness/cold, drought and pathogen/SA	stress related
SbPUB17	AT~TATA-box	TATATA	1316	6	-	Arabidopsis thaliana	cis-acting element involved in light responsiveness	light responsiveness
SbPUB17	AT~TATA-box	TATATA	1318	6	-	Arabidopsis thaliana	cis-acting element involved in light responsiveness	light responsiveness
SbPUB17	ATCT-motif	AATCTAATCC	283	9	-	Pisum sativum	part of a conserved DNA module involved in light responsiveness	light responsiveness
SbPUB17	CAAT-box	CAAT	71	4	+	Nicotiana glutinosa	common cis-acting element in promoter and enhancer regions	regulatory element
SbPUB17	CAAT-box	CCAAT	78	5	-	Arabidopsis thaliana	common cis-acting element in promoter and enhancer regions	regulatory element
SbPUB17	CAAT-box	CAAAT	92	5	-	Pisum sativum	common cis-acting element in promoter and enhancer regions	regulatory element
SbPUB17	CAAT-box	CAAAT	278	5	-	Pisum sativum	common cis-acting element in promoter and enhancer regions	regulatory element
SbPUB17	CAAT-box	CAAAT	285	5	-	Pisum sativum	common cis-acting element in promoter and enhancer regions	regulatory element
SbPUB17	CAAT-box	CAAAT	303	5	-	Pisum sativum	common cis-acting element in promoter and enhancer regions	regulatory element
SbPUB17	CAAT-box	CAAT	315	4	+	Nicotiana glutinosa	common cis-acting element in promoter and enhancer regions	regulatory element
SbPUB17	CAAT-box	CCAAT	361	5	-	Arabidopsis thaliana	common cis-acting element in promoter and enhancer regions	regulatory element
SbPUB17	CAAT-box	CAAT	375	4	+	Nicotiana glutinosa	common cis-acting element in promoter and enhancer regions	regulatory element
SbPUB17	CAAT-box	CAAT	422	4	+	Nicotiana glutinosa	common cis-acting element in promoter and enhancer regions	regulatory element
SbPUB17	CAAT-box	CAAAT	571	5	+	Pisum sativum	common cis-acting element in promoter and enhancer regions	regulatory element
SbPUB17	CAAT-box	CAAAT	574	5	-	Pisum sativum	common cis-acting element in promoter and enhancer regions	regulatory element
SbPUB17	CAAT-box	CAAAT	643	5	-	Pisum sativum	common cis-acting element in promoter and enhancer regions	regulatory element
SbPUB17	CAAT-box	CAAAT	695	5	-	Pisum sativum	common cis-acting element in promoter and enhancer regions	regulatory element
SbPUB17	CAAT-box	CAAT	712	4	-	Nicotiana glutinosa	common cis-acting element in promoter and enhancer regions	regulatory element
SbPUB17	CAAT-box	CAAT	840	4	+	Nicotiana glutinosa	common cis-acting element in promoter and enhancer regions	regulatory element
SbPUB17	CAAT-box	CAAT	852	4	+	Nicotiana glutinosa	common cis-acting element in promoter and enhancer regions	regulatory element
SbPUB17	CAAT-box	CCAAT	919	5	-	Arabidopsis thaliana	common cis-acting element in promoter and enhancer regions	regulatory element
SbPUB17	CAAT-box	CAAT	939	4	+	Nicotiana glutinosa	common cis-acting element in promoter and enhancer regions	regulatory element
SbPUB17	CAAT-box	CAAT	948	4	-	Nicotiana glutinosa	common cis-acting element in promoter and enhancer regions	regulatory element
SbPUB17	CAAT-box	CAAT	992	4	+	Nicotiana glutinosa	common cis-acting element in promoter and enhancer regions	regulatory element
SbPUB17	CAAT-box	CAAT	1036	4	+	Nicotiana glutinosa	common cis-acting element in promoter and enhancer regions	regulatory element
SbPUB17	CAAT-box	CCAAT	1038	5	-	Arabidopsis thaliana	common cis-acting element in promoter and enhancer regions	regulatory element
SbPUB17	CAAT-box	CAAT	1132	4	+	Nicotiana glutinosa	common cis-acting element in promoter and enhancer regions	regulatory element
SbPUB17	CAAT-box	CAAT	1277	4	+	Nicotiana glutinosa	common cis-acting element in promoter and enhancer regions	regulatory element
SbPUB17	CAAT-box	CAAAT	1373	5	+	Pisum sativum	common cis-acting element in promoter and enhancer regions	regulatory element
SbPUB17	CAAT-box	CCAAT	1379	5	-	Arabidopsis thaliana	common cis-acting element in promoter and enhancer regions	regulatory element
SbPUB17	CAAT-box	CAAT	1420	4	+	Nicotiana glutinosa	common cis-acting element in promoter and enhancer regions	regulatory element
SbPUB17	CAAT-box	CAAAT	1474	5	-	Pisum sativum	common cis-acting element in promoter and enhancer regions	regulatory element
SbPUB17	CAAT-box	CAAT	1549	4	+	Nicotiana glutinosa	common cis-acting element in promoter and enhancer regions	regulatory element
SbPUB17	CAAT-box	CAAAT	1567	5	+	Pisum sativum	common cis-acting element in promoter and enhancer regions	regulatory element
SbPUB17	CAAT-box	CAAT	1597	4	-	Nicotiana glutinosa	common cis-acting element in promoter and enhancer regions	regulatory element
SbPUB17	CAAT-box	CCAAT	1667	5	-	Arabidopsis thaliana	common cis-acting element in promoter and enhancer regions	regulatory element
SbPUB17	CAAT-box	CAAAT	1685	5	+	Pisum sativum	common cis-acting element in promoter and enhancer regions	regulatory element
SbPUB17	CAAT-box	CAAAT	1726	5	-	Pisum sativum	common cis-acting element in promoter and enhancer regions	regulatory element
SbPUB17	CAAT-box	CCAAT	1742	5	+	Arabidopsis thaliana	common cis-acting element in promoter and enhancer regions	regulatory element
SbPUB17	CAAT-box	CAAT	1743	4	+	Nicotiana glutinosa	common cis-acting element in promoter and enhancer regions	regulatory element
SbPUB17	CAAT-box	CAAT	1748	4	-	Nicotiana glutinosa	common cis-acting element in promoter and enhancer regions	regulatory element
SbPUB17	CAAT-box	CAAT	1781	4	+	Nicotiana glutinosa	common cis-acting element in promoter and enhancer regions	regulatory element
SbPUB17	CAAT-box	CAAT	1800	4	+	Nicotiana glutinosa	common cis-acting element in promoter and enhancer regions	regulatory element
SbPUB17	CAAT-box	CAAT	1941	4	-	Nicotiana glutinosa	common cis-acting element in promoter and enhancer regions	regulatory element
SbPUB17	CAT-box	GCCACT	310	6	-	Arabidopsis thaliana	cis-acting regulatory element related to meristem expression	plant growth and development
SbPUB17	CGTCA-motif	CGTCA	763	5	-	Hordeum vulgare	cis-acting regulatory element involved in the MeJA-responsiveness	Hormone-responsive
SbPUB17	CGTCA-motif	CGTCA	1304	5	-	Hordeum vulgare	cis-acting regulatory element involved in the MeJA-responsiveness	Hormone-responsive
SbPUB17	CGTCA-motif	CGTCA	1407	5	+	Hordeum vulgare	cis-acting regulatory element involved in the MeJA-responsiveness	Hormone-responsive
SbPUB17	CGTCA-motif	CGTCA	1778	5	+	Hordeum vulgare	cis-acting regulatory element involved in the MeJA-responsiveness	Hormone-responsive
SbPUB17	DRE core	GCCGAC	1042	6	-	Arabidopsis thaliana
SbPUB17	ERE	ATTTTAAA	1266	8	-	Nicotiana glutinos
SbPUB17	GC-motif	CCCCCG	1960	6	+	Zea mays	enhancer-like element involved in anoxic specific inducibility	stress related
SbPUB17	GT1-motif	GGTTAAT	33	7	-	Avena sativa	light responsive element	light responsiveness
SbPUB17	GT1-motif	GGTTAA	34	6	-	Arabidopsis thaliana	light responsive element	light responsiveness
SbPUB17	HD-Zip 1	CAAT(A/T)ATTG	1743	8	-	Arabidopsis thaliana	element involved in differentiation of the palisade mesophyll cells	plant growth and development
SbPUB17	LTR	CCGAAA	146	6	-	Hordeum vulgare	cis-acting element involved in low-temperature responsiveness	stress related
SbPUB17	MBS	CAACTG	39	6	+	Arabidopsis thaliana	MYB binding site involved in drought-inducibility	stress related	MYB binding site involved in drought-inducibility
SbPUB17	MBS	CAACTG	268	6	-	Arabidopsis thaliana	MYB binding site involved in drought-inducibility	stress related	MYB binding site involved in drought-inducibility
SbPUB17	MBSI	aaaAaaC(G/C)GTTA	1212	10.5	+	Petunia hybrida	MYB binding site involved in flavonoid biosynthetic genes regulation	stress related	MYB binding site involved in flavonoid biosynthetic genes regulation
SbPUB17	MBSI	aaaAaaC(G/C)GTTA	1215	10.5	-	Petunia hybrida	MYB binding site involved in flavonoid biosynthetic genes regulation	stress related	MYB binding site involved in flavonoid biosynthetic genes regulation
SbPUB17	Myb	CAACTG	39	6	+	Arabidopsis thaliana	development, environmental adaptation and metabolic regulation secondary metabolism and abiotic stresses response to drought and ABA signals	stress related
SbPUB17	Myb	CAACTG	268	6	-	Arabidopsis thaliana	development, environmental adaptation and metabolic regulation secondary metabolism and abiotic stresses response to drought and ABA signals	stress related
SbPUB17	MYB	TAACCA	35	6	+	Arabidopsis thaliana	development, environmental adaptation and metabolic regulation secondary metabolism and abiotic stresses response to drought and ABA signals	stress related
SbPUB17	MYB	TAACCA	43	6	-	Arabidopsis thaliana	development, environmental adaptation and metabolic regulation secondary metabolism and abiotic stresses response to drought and ABA signals	stress related
SbPUB17	MYB	CAACCA	1553	6	+	Arabidopsis thaliana	development, environmental adaptation and metabolic regulation secondary metabolism and abiotic stresses response to drought and ABA signals	stress related
SbPUB17	MYB-like sequence	TAACCA	35	6	+	Arabidopsis thaliana	development, environmental adaptation and metabolic regulation secondary metabolism and abiotic stresses response to drought and ABA signals	stress related
SbPUB17	MYB-like sequence	TAACCA	43	6	-	Arabidopsis thaliana	development, environmental adaptation and metabolic regulation secondary metabolism and abiotic stresses response to drought and ABA signals	stress related
SbPUB17	MYC	CATTTG	302	6	+	Arabidopsis thaliana	response to drought, ABA and cold signals	stress related
SbPUB17	MYC	CAATTG	1036	6	-	Arabidopsis thaliana	response to drought, ABA and cold signals	stress related
SbPUB17	MYC	CATGTG	1138	6	-	Arabidopsis thaliana	response to drought, ABA and cold signals	stress related
SbPUB17	MYC	CATTTG	1373	6	-	Arabidopsis thaliana	response to drought, ABA and cold signals	stress related
SbPUB17	MYC	CATTTG	1567	6	-	Arabidopsis thaliana	response to drought, ABA and cold signals	stress related
SbPUB17	RY-element	CATGCATG	1835	8	-	Helianthus annuus	cis-acting regulatory element involved in seed-specific regulation	plant growth and development
SbPUB17	Sp1	GGGCGG	124	6	+	Oryza sativa	light responsive element	light responsiveness
SbPUB17	TATA	TATAAAAT	1935	8	+	Arabidopsis thaliana	core promoter element around -30 of transcription start	regulatory element
SbPUB17	TATA-box	TATAA	390	5	-	Arabidopsis thaliana	core promoter element around -30 of transcription start	regulatory element
SbPUB17	TATA-box	TATA	391	4	+	Arabidopsis thaliana	core promoter element around -30 of transcription start	regulatory element
SbPUB17	TATA-box	TATTTAAA	478	8	-	Arabidopsis thaliana	core promoter element around -30 of transcription start	regulatory element
SbPUB17	TATA-box	TATA	500	4	+	Arabidopsis thaliana	core promoter element around -30 of transcription start	regulatory element
SbPUB17	TATA-box	TATA	720	4	+	Arabidopsis thaliana	core promoter element around -30 of transcription start	regulatory element
SbPUB17	TATA-box	TACAAAA	812	7	-	Oryza sativa	core promoter element around -30 of transcription start	regulatory element
SbPUB17	TATA-box	TATACA	924	6	-	Helianthus annuus	core promoter element around -30 of transcription start	regulatory element
SbPUB17	TATA-box	TATA	926	4	+	Arabidopsis thaliana	core promoter element around -30 of transcription start	regulatory element
SbPUB17	TATA-box	TACAAAA	1112	7	-	Oryza sativa	core promoter element around -30 of transcription start	regulatory element
SbPUB17	TATA-box	TATACA	1241	6	-	Helianthus annuus	core promoter element around -30 of transcription start	regulatory element
SbPUB17	TATA-box	TATA	1243	4	-	Arabidopsis thaliana	core promoter element around -30 of transcription start	regulatory element
SbPUB17	TATA-box	TATATAA	1315	7	-	Arabidopsis thaliana	core promoter element around -30 of transcription start	regulatory element
SbPUB17	TATA-box	TATATA	1316	6	-	Arabidopsis thaliana	core promoter element around -30 of transcription start	regulatory element
SbPUB17	TATA-box	ATATAT	1317	6	-	Brassica napus	core promoter element around -30 of transcription start	regulatory element
SbPUB17	TATA-box	TATATA	1318	6	-	Arabidopsis thaliana	core promoter element around -30 of transcription start	regulatory element
SbPUB17	TATA-box	TATA	1320	4	-	Arabidopsis thaliana	core promoter element around -30 of transcription start	regulatory element
SbPUB17	TATA-box	TATA	1392	4	-	Arabidopsis thaliana	core promoter element around -30 of transcription start	regulatory element
SbPUB17	TATA-box	TATA	1398	4	-	Arabidopsis thaliana	core promoter element around -30 of transcription start	regulatory element
SbPUB17	TATA-box	TATA	1821	4	-	Arabidopsis thaliana	core promoter element around -30 of transcription start	regulatory element
SbPUB17	TATA-box	TAAAGATT	1847	8	+	Arabidopsis thaliana	core promoter element around -30 of transcription start	regulatory element
SbPUB17	TATA-box	ATATAA	1934	6	+	Brassica oleracea	core promoter element around -30 of transcription start	regulatory element
SbPUB17	TATA-box	TATA	1935	4	-	Arabidopsis thaliana	core promoter element around -30 of transcription start	regulatory element
SbPUB17	TCCC-motif	TCTCCCT	613	7	-	Spinacia oleracea	part of a light responsive element	light responsiveness
SbPUB17	TGACG-motif	TGACG	763	5	+	Hordeum vulgare	cis-acting regulatory element involved in the MeJA-responsiveness	Hormone-responsive
SbPUB17	TGACG-motif	TGACG	1304	5	+	Hordeum vulgare	cis-acting regulatory element involved in the MeJA-responsiveness	Hormone-responsive
SbPUB17	TGACG-motif	TGACG	1407	5	-	Hordeum vulgare	cis-acting regulatory element involved in the MeJA-responsiveness	Hormone-responsive
SbPUB17	TGACG-motif	TGACG	1778	5	-	Hordeum vulgare	cis-acting regulatory element involved in the MeJA-responsiveness	Hormone-responsive
SbPUB18	AAGAA-motif	gGTAAAGAAA	97	9	+	Avena sativa	involved in abscisic acid reaction of cis element	stress related
SbPUB18	ABRE	ACGTG	384	5	+	Arabidopsis thaliana	cis-acting element involved in the abscisic acid responsiveness	Hormone-responsive
SbPUB18	ABRE	ACGTG	1371	5	-	Arabidopsis thaliana	cis-acting element involved in the abscisic acid responsiveness	Hormone-responsive
SbPUB18	ABRE	ACGTG	1393	5	+	Arabidopsis thaliana	cis-acting element involved in the abscisic acid responsiveness	Hormone-responsive
SbPUB18	ABRE	ACGTG	1490	5	+	Arabidopsis thaliana	cis-acting element involved in the abscisic acid responsiveness	Hormone-responsive
SbPUB18	ABRE3a	TACGTG	1392	6	+	Zea mays	cis-acting element involved in the abscisic acid responsiveness	Hormone-responsive
SbPUB18	ABRE4	CACGTA	1392	6	-	Zea mays	cis-acting element involved in the abscisic acid responsiveness	Hormone-responsive
SbPUB18	ARE	AAACCA	70	6	-	Zea mays	cis-acting regulatory element essential for the anaerobic induction	stress related
SbPUB18	ARE	AAACCA	1232	6	+	Zea mays	cis-acting regulatory element essential for the anaerobic induction	stress related
SbPUB18	as-1	TGACG	1485	5	+	Arabidopsis thaliana	cis-acting element involved in salicylic acid responsiveness/cold, drought and pathogen/SA	stress related
SbPUB18	as-1	TGACG	1653	5	-	Arabidopsis thaliana	cis-acting element involved in salicylic acid responsiveness/cold, drought and pathogen/SA	stress related
SbPUB18	ATCT-motif	AATCTAATCC	286	9	-	Pisum sativum	part of a conserved DNA module involved in light responsiveness	light responsiveness
SbPUB18	CAAT-box	CAAAT	10	5	-	Pisum sativum	common cis-acting element in promoter and enhancer regions	regulatory element
SbPUB18	CAAT-box	CAAAT	34	5	-	Pisum sativum	common cis-acting element in promoter and enhancer regions	regulatory element
SbPUB18	CAAT-box	CAAT	293	4	-	Nicotiana glutinosa	common cis-acting element in promoter and enhancer regions	regulatory element
SbPUB18	CAAT-box	CAAT	298	4	+	Nicotiana glutinosa	common cis-acting element in promoter and enhancer regions	regulatory element
SbPUB18	CAAT-box	CAAT	315	4	+	Nicotiana glutinosa	common cis-acting element in promoter and enhancer regions	regulatory element
SbPUB18	CAAT-box	CAAAT	320	5	-	Pisum sativum	common cis-acting element in promoter and enhancer regions	regulatory element
SbPUB18	CAAT-box	CAAAT	341	5	-	Pisum sativum	common cis-acting element in promoter and enhancer regions	regulatory element
SbPUB18	CAAT-box	CAAAT	726	5	+	Pisum sativum	common cis-acting element in promoter and enhancer regions	regulatory element
SbPUB18	CAAT-box	CAAAT	735	5	+	Pisum sativum	common cis-acting element in promoter and enhancer regions	regulatory element
SbPUB18	CAAT-box	CAAAT	744	5	+	Pisum sativum	common cis-acting element in promoter and enhancer regions	regulatory element
SbPUB18	CAAT-box	CAAAT	789	5	+	Pisum sativum	common cis-acting element in promoter and enhancer regions	regulatory element
SbPUB18	CAAT-box	CAAT	799	4	+	Nicotiana glutinosa	common cis-acting element in promoter and enhancer regions	regulatory element
SbPUB18	CAAT-box	CAAAT	814	5	-	Pisum sativum	common cis-acting element in promoter and enhancer regions	regulatory element
SbPUB18	CAAT-box	CAAAT	842	5	+	Pisum sativum	common cis-acting element in promoter and enhancer regions	regulatory element
SbPUB18	CAAT-box	CAAT	1016	4	+	Nicotiana glutinosa	common cis-acting element in promoter and enhancer regions	regulatory element
SbPUB18	CAAT-box	CAAT	1095	4	+	Nicotiana glutinosa	common cis-acting element in promoter and enhancer regions	regulatory element
SbPUB18	CAAT-box	CAAAT	1236	5	+	Pisum sativum	common cis-acting element in promoter and enhancer regions	regulatory element
SbPUB18	CAAT-box	CAAT	1740	4	+	Nicotiana glutinosa	common cis-acting element in promoter and enhancer regions	regulatory element
SbPUB18	CAAT-box	CAAT	1985	4	+	Nicotiana glutinosa	common cis-acting element in promoter and enhancer regions	regulatory element
SbPUB18	CGTCA-motif	CGTCA	1485	5	-	Hordeum vulgare	cis-acting regulatory element involved in the MeJA-responsiveness	Hormone-responsive
SbPUB18	CGTCA-motif	CGTCA	1653	5	+	Hordeum vulgare	cis-acting regulatory element involved in the MeJA-responsiveness	Hormone-responsive
SbPUB18	DRE core	GCCGAC	455	6	+	Arabidopsis thaliana
SbPUB18	DRE core	GCCGAC	1259	6	+	Arabidopsis thaliana
SbPUB18	ERE	ATTTCATA	4	8	-	Nicotiana glutinos
SbPUB18	ERE	ATTTTAAA	905	8	-	Nicotiana glutinos
SbPUB18	GATA-motif	AAGATAAGATT	285	10	+	Arabidopsis thaliana	part of a light responsive element	light responsiveness
SbPUB18	G-box	CACGTC	383	6	-	Zea mays	cis-acting regulatory element involved in light responsiveness	light responsiveness
SbPUB18	G-box	CACGTC	1371	6	+	Zea mays	cis-acting regulatory element involved in light responsiveness	light responsiveness
SbPUB18	G-box	TACGTG	1392	6	+	Arabidopsis thaliana	cis-acting regulatory element involved in light responsiveness	light responsiveness
SbPUB18	G-box	CACGTC	1489	6	-	Zea mays	cis-acting regulatory element involved in light responsiveness	light responsiveness
SbPUB18	GC-motif	CCCCCG	1523	6	-	Zea mays	enhancer-like element involved in anoxic specific inducibility	stress related
SbPUB18	LTR	CCGAAA	1229	6	+	Hordeum vulgare	cis-acting element involved in low-temperature responsiveness	stress related
SbPUB18	LTR	CCGAAA	1437	6	-	Hordeum vulgare	cis-acting element involved in low-temperature responsiveness	stress related
SbPUB18	LTR	CCGAAA	1468	6	+	Hordeum vulgare	cis-acting element involved in low-temperature responsiveness	stress related
SbPUB18	LTR	CCGAAA	1726	6	-	Hordeum vulgare	cis-acting element involved in low-temperature responsiveness	stress related
SbPUB18	MBS	CAACTG	507	6	+	Arabidopsis thaliana	MYB binding site involved in drought-inducibility	stress related	MYB binding site involved in drought-inducibility
SbPUB18	motif I	gGTACGTGGCG	1160	10	-	Oryza sativa	cis-acting regulatory element root specific	plant growth and development
SbPUB18	Myb	CAACTG	507	6	+	Arabidopsis thaliana	development, environmental adaptation and metabolic regulation secondary metabolism and abiotic stresses response to drought and ABA signals	stress related
SbPUB18	Myb	TAACTG	1686	6	+	Arabidopsis thaliana	development, environmental adaptation and metabolic regulation secondary metabolism and abiotic stresses response to drought and ABA signals	stress related
SbPUB18	MYC	CATTTG	319	6	+	Arabidopsis thaliana	response to drought, ABA and cold signals	stress related
SbPUB18	MYC	CATTTG	1236	6	-	Arabidopsis thaliana	response to drought, ABA and cold signals	stress related
SbPUB18	STRE	AGGGG	189	5	-	Arabidopsis thaliana	stress response element	stress related
SbPUB18	STRE	AGGGG	1186	5	-	Arabidopsis thaliana	stress response element	stress related
SbPUB18	TATA-box	ATATAA	87	6	+	Brassica oleracea	core promoter element around -30 of transcription start	regulatory element
SbPUB18	TATA-box	TATA	88	4	+	Arabidopsis thaliana	core promoter element around -30 of transcription start	regulatory element
SbPUB18	TATA-box	ATTATA	143	6	+	Brassica napus	core promoter element around -30 of transcription start	regulatory element
SbPUB18	TATA-box	TATAA	144	5	-	Arabidopsis thaliana	core promoter element around -30 of transcription start	regulatory element
SbPUB18	TATA-box	TATA	145	4	+	Arabidopsis thaliana	core promoter element around -30 of transcription start	regulatory element
SbPUB18	TATA-box	TATAAAA	175	7	-	Pisum sativum	core promoter element around -30 of transcription start	regulatory element
SbPUB18	TATA-box	TATAAA	176	6	-	Helianthus annuus	core promoter element around -30 of transcription start	regulatory element
SbPUB18	TATA-box	TATAA	177	5	-	Arabidopsis thaliana	core promoter element around -30 of transcription start	regulatory element
SbPUB18	TATA-box	TATA	178	4	+	Arabidopsis thaliana	core promoter element around -30 of transcription start	regulatory element
SbPUB18	TATA-box	TACAAAA	228	7	-	Oryza sativa	core promoter element around -30 of transcription start	regulatory element
SbPUB18	TATA-box	ATATAA	304	6	+	Brassica oleracea	core promoter element around -30 of transcription start	regulatory element
SbPUB18	TATA-box	TATA	305	4	+	Arabidopsis thaliana	core promoter element around -30 of transcription start	regulatory element
SbPUB18	TATA-box	TATTTAAA	831	8	+	Arabidopsis thaliana	core promoter element around -30 of transcription start	regulatory element
SbPUB18	TATA-box	TACAAAA	1921	7	-	Oryza sativa	core promoter element around -30 of transcription start	regulatory element
SbPUB18	TATC-box	TATCCCA	730	7	+	Oryza sativa	cis-acting element involved in gibberellin-responsiveness	hormone responsive
SbPUB18	TC-rich repeats	ATTCTCTAAC	198	9	+	Nicotiana tabacum	cis-acting element involved in defense and stress responsiveness	stress related	defense and stress responsiveness
SbPUB18	TC-rich repeats	ATTCTCTAAC	1097	9	+	Nicotiana tabacum	cis-acting element involved in defense and stress responsiveness	stress related	defense and stress responsiveness
SbPUB18	TC-rich repeats	GTTTTCTTAC	1925	9	-	Nicotiana tabacum	cis-acting element involved in defense and stress responsiveness	stress related	defense and stress responsiveness
SbPUB18	TCT-motif	TCTTAC	1925	6	-	Arabidopsis thaliana	part of a light responsive element	light responsiveness
SbPUB18	TGACG-motif	TGACG	1485	5	+	Hordeum vulgare	cis-acting regulatory element involved in the MeJA-responsiveness	Hormone-responsive
SbPUB18	TGACG-motif	TGACG	1653	5	-	Hordeum vulgare	cis-acting regulatory element involved in the MeJA-responsiveness	Hormone-responsive
SbPUB18	WRE3	CCACCT	425	6	-	Pisum sativum	Wounding and pathogen response element	stress related
SbPUB18	WRE3	CCACCT	720	6	+	Pisum sativum	Wounding and pathogen response element	stress related
SbPUB18	WRE3	CCACCT	991	6	+	Pisum sativum	Wounding and pathogen response element	stress related
SbPUB18	WRE3	CCACCT	1764	6	-	Pisum sativum	Wounding and pathogen response element	stress related
SbPUB18	WUN-motif	CCATTTCAA	1010	9	+	Nicotiana glutinosa	wound-responsive element	stress related
SbPUB19	ARE	AAACCA	1086	6	+	Zea mays	cis-acting regulatory element essential for the anaerobic induction	stress related
SbPUB19	as-1	TGACG	117	5	-	Arabidopsis thaliana	cis-acting element involved in salicylic acid responsiveness/cold, drought and pathogen/SA	stress related
SbPUB19	AT~TATA-box	TATATA	349	6	+	Arabidopsis thaliana	cis-acting element involved in light responsiveness	light responsiveness
SbPUB19	AT~TATA-box	TATATA	414	6	+	Arabidopsis thaliana	cis-acting element involved in light responsiveness	light responsiveness
SbPUB19	AT~TATA-box	TATATA	416	6	+	Arabidopsis thaliana	cis-acting element involved in light responsiveness	light responsiveness
SbPUB19	AT~TATA-box	TATATA	430	6	+	Arabidopsis thaliana	cis-acting element involved in light responsiveness	light responsiveness
SbPUB19	AT~TATA-box	TATATA	509	6	+	Arabidopsis thaliana	cis-acting element involved in light responsiveness	light responsiveness
SbPUB19	AT~TATA-box	TATATA	511	6	+	Arabidopsis thaliana	cis-acting element involved in light responsiveness	light responsiveness
SbPUB19	AT~TATA-box	TATATA	1359	6	-	Arabidopsis thaliana	cis-acting element involved in light responsiveness	light responsiveness
SbPUB19	AT~TATA-box	TATATA	1361	6	-	Arabidopsis thaliana	cis-acting element involved in light responsiveness	light responsiveness
SbPUB19	box S	AGCCACC	1936	7	+	Arabidopsis thaliana	cis-acting element involved in light responsiveness	light responsive
SbPUB19	CAAT-box	CAAT	82	4	+	Nicotiana glutinosa	common cis-acting element in promoter and enhancer regions	regulatory element
SbPUB19	CAAT-box	CAAT	84	4	-	Nicotiana glutinosa	common cis-acting element in promoter and enhancer regions	regulatory element
SbPUB19	CAAT-box	CAAT	198	4	+	Nicotiana glutinosa	common cis-acting element in promoter and enhancer regions	regulatory element
SbPUB19	CAAT-box	CAAT	219	4	+	Nicotiana glutinosa	common cis-acting element in promoter and enhancer regions	regulatory element
SbPUB19	CAAT-box	CCAAT	228	5	+	Arabidopsis thaliana	common cis-acting element in promoter and enhancer regions	regulatory element
SbPUB19	CAAT-box	CAAT	229	4	+	Nicotiana glutinosa	common cis-acting element in promoter and enhancer regions	regulatory element
SbPUB19	CAAT-box	CAAT	271	4	-	Nicotiana glutinosa	common cis-acting element in promoter and enhancer regions	regulatory element
SbPUB19	CAAT-box	CAAAT	325	5	+	Pisum sativum	common cis-acting element in promoter and enhancer regions	regulatory element
SbPUB19	CAAT-box	CCAAT	441	5	-	Arabidopsis thaliana	common cis-acting element in promoter and enhancer regions	regulatory element
SbPUB19	CAAT-box	CAAT	501	4	+	Nicotiana glutinosa	common cis-acting element in promoter and enhancer regions	regulatory element
SbPUB19	CAAT-box	CAAT	534	4	-	Nicotiana glutinosa	common cis-acting element in promoter and enhancer regions	regulatory element
SbPUB19	CAAT-box	CAAT	573	4	-	Nicotiana glutinosa	common cis-acting element in promoter and enhancer regions	regulatory element
SbPUB19	CAAT-box	CAAAT	721	5	+	Pisum sativum	common cis-acting element in promoter and enhancer regions	regulatory element
SbPUB19	CAAT-box	CAAT	742	4	+	Nicotiana glutinosa	common cis-acting element in promoter and enhancer regions	regulatory element
SbPUB19	CAAT-box	CAAAT	779	5	+	Pisum sativum	common cis-acting element in promoter and enhancer regions	regulatory element
SbPUB19	CAAT-box	CAAAT	874	5	+	Pisum sativum	common cis-acting element in promoter and enhancer regions	regulatory element
SbPUB19	CAAT-box	CAAT	895	4	+	Nicotiana glutinosa	common cis-acting element in promoter and enhancer regions	regulatory element
SbPUB19	CAAT-box	CAAAT	932	5	+	Pisum sativum	common cis-acting element in promoter and enhancer regions	regulatory element
SbPUB19	CAAT-box	CCAAT	1089	5	+	Arabidopsis thaliana	common cis-acting element in promoter and enhancer regions	regulatory element
SbPUB19	CAAT-box	CAAT	1090	4	+	Nicotiana glutinosa	common cis-acting element in promoter and enhancer regions	regulatory element
SbPUB19	CAAT-box	CAAT	1094	4	-	Nicotiana glutinosa	common cis-acting element in promoter and enhancer regions	regulatory element
SbPUB19	CAAT-box	CAAT	1098	4	+	Nicotiana glutinosa	common cis-acting element in promoter and enhancer regions	regulatory element
SbPUB19	CAAT-box	CAAT	1142	4	+	Nicotiana glutinosa	common cis-acting element in promoter and enhancer regions	regulatory element
SbPUB19	CAAT-box	CAAAT	1171	5	-	Pisum sativum	common cis-acting element in promoter and enhancer regions	regulatory element
SbPUB19	CAAT-box	CAAT	1183	4	+	Nicotiana glutinosa	common cis-acting element in promoter and enhancer regions	regulatory element
SbPUB19	CAAT-box	CAAT	1208	4	+	Nicotiana glutinosa	common cis-acting element in promoter and enhancer regions	regulatory element
SbPUB19	CAAT-box	CAAAT	1262	5	-	Pisum sativum	common cis-acting element in promoter and enhancer regions	regulatory element
SbPUB19	CAAT-box	CAAT	1308	4	-	Nicotiana glutinosa	common cis-acting element in promoter and enhancer regions	regulatory element
SbPUB19	CAAT-box	CAAAT	1413	5	-	Pisum sativum	common cis-acting element in promoter and enhancer regions	regulatory element
SbPUB19	CAAT-box	CAAT	1428	4	+	Nicotiana glutinosa	common cis-acting element in promoter and enhancer regions	regulatory element
SbPUB19	CAAT-box	CCAAT	1499	5	+	Arabidopsis thaliana	common cis-acting element in promoter and enhancer regions	regulatory element
SbPUB19	CAAT-box	CAAT	1500	4	+	Nicotiana glutinosa	common cis-acting element in promoter and enhancer regions	regulatory element
SbPUB19	CAAT-box	CCAAT	1549	5	-	Arabidopsis thaliana	common cis-acting element in promoter and enhancer regions	regulatory element
SbPUB19	CAAT-box	CCAAT	1706	5	+	Arabidopsis thaliana	common cis-acting element in promoter and enhancer regions	regulatory element
SbPUB19	CAAT-box	CAAT	1707	4	+	Nicotiana glutinosa	common cis-acting element in promoter and enhancer regions	regulatory element
SbPUB19	CAAT-box	CCAAT	1850	5	+	Arabidopsis thaliana	common cis-acting element in promoter and enhancer regions	regulatory element
SbPUB19	CAAT-box	CAAT	1851	4	+	Nicotiana glutinosa	common cis-acting element in promoter and enhancer regions	regulatory element
SbPUB19	CAT-box	GCCACT	1715	6	-	Arabidopsis thaliana	cis-acting regulatory element related to meristem expression	plant growth and development
SbPUB19	CGTCA-motif	CGTCA	117	5	+	Hordeum vulgare	cis-acting regulatory element involved in the MeJA-responsiveness	Hormone-responsive
SbPUB19	chs-Unit 1 m1	ACCTAACCCGC	1833	10	+	Hordeum vulgare	part of a light responsive element	light responsiveness
SbPUB19	GATA-motif	GATAGGA	99	7	-	Arabidopsis thaliana	part of a light responsive element	light responsiveness
SbPUB19	G-box	CACGAC	790	6	+	Zea mays	cis-acting regulatory element involved in light responsiveness	light responsiveness
SbPUB19	GC-motif	CCCCCG	1884	6	-	Zea mays	enhancer-like element involved in anoxic specific inducibility	stress related
SbPUB19	GC-motif	CCCCCG	1949	6	-	Zea mays	enhancer-like element involved in anoxic specific inducibility	stress related
SbPUB19	MBS	CAACTG	1538	6	+	Arabidopsis thaliana	MYB binding site involved in drought-inducibility	stress related	MYB binding site involved in drought-inducibility
SbPUB19	MRE	AACCTAA	1832	7	+	Petroselinum crispum	MYB binding site involved in light responsiveness	light responsiveness
SbPUB19	Myb	CAACTG	1538	6	+	Arabidopsis thaliana	development, environmental adaptation and metabolic regulation secondary metabolism and abiotic stresses response to drought and ABA signals	stress related
SbPUB19	MYB	CAACCA	65	6	+	Arabidopsis thaliana	development, environmental adaptation and metabolic regulation secondary metabolism and abiotic stresses response to drought and ABA signals	stress related
SbPUB19	MYB	TAACCA	225	6	+	Arabidopsis thaliana	development, environmental adaptation and metabolic regulation secondary metabolism and abiotic stresses response to drought and ABA signals	stress related
SbPUB19	MYB	TAACCA	436	6	-	Arabidopsis thaliana	development, environmental adaptation and metabolic regulation secondary metabolism and abiotic stresses response to drought and ABA signals	stress related
SbPUB19	MYB	CAACAG	450	6	-	Arabidopsis thaliana	development, environmental adaptation and metabolic regulation secondary metabolism and abiotic stresses response to drought and ABA signals	stress related
SbPUB19	Myb-binding site	CAACAG	450	6	-	Nicotiana tabacum	development, environmental adaptation and metabolic regulation secondary metabolism and abiotic stresses response to drought and ABA signals	stress related
SbPUB19	MYB-like sequence	TAACCA	225	6	+	Arabidopsis thaliana	development, environmental adaptation and metabolic regulation secondary metabolism and abiotic stresses response to drought and ABA signals	stress related
SbPUB19	MYB-like sequence	TAACCA	436	6	-	Arabidopsis thaliana	development, environmental adaptation and metabolic regulation secondary metabolism and abiotic stresses response to drought and ABA signals	stress related
SbPUB19	MYC	CAATTG	82	6	+	Arabidopsis thaliana	response to drought, ABA and cold signals	stress related
SbPUB19	MYC	CATGTG	1021	6	-	Arabidopsis thaliana	response to drought, ABA and cold signals	stress related
SbPUB19	MYC	CATGTG	1080	6	-	Arabidopsis thaliana	response to drought, ABA and cold signals	stress related
SbPUB19	MYC	CATTTG	1261	6	+	Arabidopsis thaliana	response to drought, ABA and cold signals	stress related
SbPUB19	O2-site	GATGACATGG	492	9	-	Zea mays	cis-acting regulatory element involved in zein metabolism regulation	Hormone-responsive
SbPUB19	Sp1	GGGCGG	1815	6	-	Oryza sativa	light responsive element	light responsiveness
SbPUB19	Sp1	GGGCGG	1995	6	-	Oryza sativa	light responsive element	light responsiveness
SbPUB19	STRE	AGGGG	1448	5	+	Arabidopsis thaliana	stress response element	stress related
SbPUB19	STRE	AGGGG	1605	5	-	Arabidopsis thaliana	stress response element	stress related
SbPUB19	STRE	AGGGG	1610	5	-	Arabidopsis thaliana	stress response element	stress related
SbPUB19	STRE	AGGGG	1890	5	+	Arabidopsis thaliana	stress response element	stress related
SbPUB19	STRE	AGGGG	1957	5	+	Arabidopsis thaliana	stress response element	stress related
SbPUB19	TATA-box	TATACA	46	6	-	Helianthus annuus	core promoter element around -30 of transcription start	regulatory element
SbPUB19	TATA-box	TATA	48	4	+	Arabidopsis thaliana	core promoter element around -30 of transcription start	regulatory element
SbPUB19	TATA-box	ATTATA	76	6	+	Brassica napus	core promoter element around -30 of transcription start	regulatory element
SbPUB19	TATA-box	TATAA	77	5	-	Arabidopsis thaliana	core promoter element around -30 of transcription start	regulatory element
SbPUB19	TATA-box	TATA	78	4	+	Arabidopsis thaliana	core promoter element around -30 of transcription start	regulatory element
SbPUB19	TATA-box	TATAA	108	5	-	Arabidopsis thaliana	core promoter element around -30 of transcription start	regulatory element
SbPUB19	TATA-box	TATA	109	4	+	Arabidopsis thaliana	core promoter element around -30 of transcription start	regulatory element
SbPUB19	TATA-box	TATAAA	276	6	-	Helianthus annuus	core promoter element around -30 of transcription start	regulatory element
SbPUB19	TATA-box	TATAA	277	5	-	Arabidopsis thaliana	core promoter element around -30 of transcription start	regulatory element
SbPUB19	TATA-box	TATA	278	4	+	Arabidopsis thaliana	core promoter element around -30 of transcription start	regulatory element
SbPUB19	TATA-box	TATA	287	4	+	Arabidopsis thaliana	core promoter element around -30 of transcription start	regulatory element
SbPUB19	TATA-box	ATATAT	312	6	+	Brassica napus	core promoter element around -30 of transcription start	regulatory element
SbPUB19	TATA-box	TATA	313	4	+	Arabidopsis thaliana	core promoter element around -30 of transcription start	regulatory element
SbPUB19	TATA-box	TATATA	349	6	+	Arabidopsis thaliana	core promoter element around -30 of transcription start	regulatory element
SbPUB19	TATA-box	ATATAT	350	6	+	Brassica napus	core promoter element around -30 of transcription start	regulatory element
SbPUB19	TATA-box	TATA	351	4	+	Arabidopsis thaliana	core promoter element around -30 of transcription start	regulatory element
SbPUB19	TATA-box	TATA	378	4	+	Arabidopsis thaliana	core promoter element around -30 of transcription start	regulatory element
SbPUB19	TATA-box	taTATAAAtc	412	9	-	Arabidopsis thaliana	core promoter element around -30 of transcription start	regulatory element
SbPUB19	TATA-box	ATATAT	413	6	+	Brassica napus	core promoter element around -30 of transcription start	regulatory element
SbPUB19	TATA-box	TATATA	414	6	+	Arabidopsis thaliana	core promoter element around -30 of transcription start	regulatory element
SbPUB19	TATA-box	ATATAT	415	6	+	Brassica napus	core promoter element around -30 of transcription start	regulatory element
SbPUB19	TATA-box	TATATA	416	6	+	Arabidopsis thaliana	core promoter element around -30 of transcription start	regulatory element
SbPUB19	TATA-box	TATA	418	4	+	Arabidopsis thaliana	core promoter element around -30 of transcription start	regulatory element
SbPUB19	TATA-box	TACATAAA	420	8	+	Oryza sativa	core promoter element around -30 of transcription start	regulatory element
SbPUB19	TATA-box	TATATAA	429	7	-	Arabidopsis thaliana	core promoter element around -30 of transcription start	regulatory element
SbPUB19	TATA-box	TATATA	430	6	+	Arabidopsis thaliana	core promoter element around -30 of transcription start	regulatory element
SbPUB19	TATA-box	ATATAT	431	6	+	Brassica napus	core promoter element around -30 of transcription start	regulatory element
SbPUB19	TATA-box	TATA	432	4	+	Arabidopsis thaliana	core promoter element around -30 of transcription start	regulatory element
SbPUB19	TATA-box	TATATA	509	6	+	Arabidopsis thaliana	core promoter element around -30 of transcription start	regulatory element
SbPUB19	TATA-box	ATATAT	510	6	+	Brassica napus	core promoter element around -30 of transcription start	regulatory element
SbPUB19	TATA-box	TATATA	511	6	+	Arabidopsis thaliana	core promoter element around -30 of transcription start	regulatory element
SbPUB19	TATA-box	TATA	513	4	+	Arabidopsis thaliana	core promoter element around -30 of transcription start	regulatory element
SbPUB19	TATA-box	ATATAT	569	6	+	Brassica napus	core promoter element around -30 of transcription start	regulatory element
SbPUB19	TATA-box	TATA	570	4	+	Arabidopsis thaliana	core promoter element around -30 of transcription start	regulatory element
SbPUB19	TATA-box	TATA	758	4	+	Arabidopsis thaliana	core promoter element around -30 of transcription start	regulatory element
SbPUB19	TATA-box	TATA	911	4	+	Arabidopsis thaliana	core promoter element around -30 of transcription start	regulatory element
SbPUB19	TATA-box	TATA	1053	4	-	Arabidopsis thaliana	core promoter element around -30 of transcription start	regulatory element
SbPUB19	TATA-box	ATATAA	1135	6	+	Brassica oleracea	core promoter element around -30 of transcription start	regulatory element
SbPUB19	TATA-box	TATA	1136	4	-	Arabidopsis thaliana	core promoter element around -30 of transcription start	regulatory element
SbPUB19	TATA-box	ATTATA	1210	6	+	Brassica napus	core promoter element around -30 of transcription start	regulatory element
SbPUB19	TATA-box	TATAA	1211	5	-	Arabidopsis thaliana	core promoter element around -30 of transcription start	regulatory element
SbPUB19	TATA-box	TATA	1212	4	-	Arabidopsis thaliana	core promoter element around -30 of transcription start	regulatory element
SbPUB19	TATA-box	TATA	1246	4	-	Arabidopsis thaliana	core promoter element around -30 of transcription start	regulatory element
SbPUB19	TATA-box	taTATAAAtc	1280	9	+	Arabidopsis thaliana	core promoter element around -30 of transcription start	regulatory element
SbPUB19	TATA-box	ATATAA	1281	6	+	Brassica oleracea	core promoter element around -30 of transcription start	regulatory element
SbPUB19	TATA-box	TATA	1282	4	-	Arabidopsis thaliana	core promoter element around -30 of transcription start	regulatory element
SbPUB19	TATA-box	taTATAAAtc	1355	9	-	Arabidopsis thaliana	core promoter element around -30 of transcription start	regulatory element
SbPUB19	TATA-box	TATATAA	1358	7	-	Arabidopsis thaliana	core promoter element around -30 of transcription start	regulatory element
SbPUB19	TATA-box	TATATA	1359	6	-	Arabidopsis thaliana	core promoter element around -30 of transcription start	regulatory element
SbPUB19	TATA-box	ATATAT	1360	6	-	Brassica napus	core promoter element around -30 of transcription start	regulatory element
SbPUB19	TATA-box	TATATA	1361	6	-	Arabidopsis thaliana	core promoter element around -30 of transcription start	regulatory element
SbPUB19	TATA-box	ATATAA	1362	6	+	Brassica oleracea	core promoter element around -30 of transcription start	regulatory element
SbPUB19	TATA-box	TATA	1363	4	-	Arabidopsis thaliana	core promoter element around -30 of transcription start	regulatory element
SbPUB19	TATA-box	ATATAA	1404	6	+	Brassica oleracea	core promoter element around -30 of transcription start	regulatory element
SbPUB19	TATA-box	TATA	1405	4	-	Arabidopsis thaliana	core promoter element around -30 of transcription start	regulatory element
SbPUB19	TATA-box	ATATAA	1473	6	+	Brassica oleracea	core promoter element around -30 of transcription start	regulatory element
SbPUB19	TATA-box	TATA	1474	4	-	Arabidopsis thaliana	core promoter element around -30 of transcription start	regulatory element
SbPUB19	TCCC-motif	TCTCCCT	1617	7	+	Spinacia oleracea	part of a light responsive element	light responsiveness
SbPUB19	TC-rich repeats	GTTTTCTTAC	1369	9	-	Nicotiana tabacum	cis-acting element involved in defense and stress responsiveness	stress related	defense and stress responsiveness
SbPUB19	TGACG-motif	TGACG	117	5	-	Hordeum vulgare	cis-acting regulatory element involved in the MeJA-responsiveness	Hormone-responsive
SbPUB19	W box	TTGACC	1205	6	-	Arabidopsis thaliana	responses to stresses	stress related
SbPUB19	W box	TTGACC	1897	6	-	Arabidopsis thaliana	responses to stresses	stress related
SbPUB19	WRE3	CCACCT	1826	6	+	Pisum sativum	Wounding and pathogen response element	stress related
SbPUB2	AAGAA-motif	gGTAAAGAAA	1368	9	-	Avena sativa	involved in abscisic acid reaction of cis element	stress related
SbPUB2	ABRE	ACGTG	1657	5	+	Arabidopsis thaliana	cis-acting element involved in the abscisic acid responsiveness	Hormone-responsive
SbPUB2	ARE	AAACCA	366	6	+	Zea mays	cis-acting regulatory element essential for the anaerobic induction	stress related
SbPUB2	ARE	AAACCA	795	6	-	Zea mays	cis-acting regulatory element essential for the anaerobic induction	stress related
SbPUB2	ARE	AAACCA	1714	6	+	Zea mays	cis-acting regulatory element essential for the anaerobic induction	stress related
SbPUB2	as-1	TGACG	340	5	+	Arabidopsis thaliana	cis-acting element involved in salicylic acid responsiveness/cold, drought and pathogen/SA	stress related
SbPUB2	as-1	TGACG	1655	5	+	Arabidopsis thaliana	cis-acting element involved in salicylic acid responsiveness/cold, drought and pathogen/SA	stress related
SbPUB2	ATCT-motif	AATCTAATCC	248	9	+	Pisum sativum	part of a conserved DNA module involved in light responsiveness	light responsiveness
SbPUB2	Box 4	ATTAAT	1935	6	-	Petroselinum crispum	part of a conserved DNA module involved in light responsiveness	light responsiveness
SbPUB2	Box 4	ATTAAT	1942	6	-	Petroselinum crispum	part of a conserved DNA module involved in light responsiveness	light responsiveness
SbPUB2	CAAT-box	CAAT	34	4	+	Nicotiana glutinosa	common cis-acting element in promoter and enhancer regions	regulatory element
SbPUB2	CAAT-box	CAAT	133	4	-	Nicotiana glutinosa	common cis-acting element in promoter and enhancer regions	regulatory element
SbPUB2	CAAT-box	CAAT	177	4	-	Nicotiana glutinosa	common cis-acting element in promoter and enhancer regions	regulatory element
SbPUB2	CAAT-box	CAAT	281	4	+	Nicotiana glutinosa	common cis-acting element in promoter and enhancer regions	regulatory element
SbPUB2	CAAT-box	CAAT	320	4	-	Nicotiana glutinosa	common cis-acting element in promoter and enhancer regions	regulatory element
SbPUB2	CAAT-box	CAAT	485	4	-	Nicotiana glutinosa	common cis-acting element in promoter and enhancer regions	regulatory element
SbPUB2	CAAT-box	CAAT	554	4	+	Nicotiana glutinosa	common cis-acting element in promoter and enhancer regions	regulatory element
SbPUB2	CAAT-box	CAAT	556	4	-	Nicotiana glutinosa	common cis-acting element in promoter and enhancer regions	regulatory element
SbPUB2	CAAT-box	CAAAT	642	5	-	Pisum sativum	common cis-acting element in promoter and enhancer regions	regulatory element
SbPUB2	CAAT-box	CAAT	660	4	-	Nicotiana glutinosa	common cis-acting element in promoter and enhancer regions	regulatory element
SbPUB2	CAAT-box	CAAT	778	4	-	Nicotiana glutinosa	common cis-acting element in promoter and enhancer regions	regulatory element
SbPUB2	CAAT-box	CCAAT	874	5	+	Arabidopsis thaliana	common cis-acting element in promoter and enhancer regions	regulatory element
SbPUB2	CAAT-box	CAAT	875	4	+	Nicotiana glutinosa	common cis-acting element in promoter and enhancer regions	regulatory element
SbPUB2	CAAT-box	CAAT	881	4	-	Nicotiana glutinosa	common cis-acting element in promoter and enhancer regions	regulatory element
SbPUB2	CAAT-box	CAAAT	894	5	-	Pisum sativum	common cis-acting element in promoter and enhancer regions	regulatory element
SbPUB2	CAAT-box	CCCAATTT	981	8	+	Arabidopsis thaliana	common cis-acting element in promoter and enhancer regions	regulatory element
SbPUB2	CAAT-box	CCAAT	982	5	+	Arabidopsis thaliana	common cis-acting element in promoter and enhancer regions	regulatory element
SbPUB2	CAAT-box	CAAT	983	4	+	Nicotiana glutinosa	common cis-acting element in promoter and enhancer regions	regulatory element
SbPUB2	CAAT-box	CAAT	1189	4	-	Nicotiana glutinosa	common cis-acting element in promoter and enhancer regions	regulatory element
SbPUB2	CAAT-box	CAAT	1224	4	+	Nicotiana glutinosa	common cis-acting element in promoter and enhancer regions	regulatory element
SbPUB2	CAAT-box	CAAT	1329	4	-	Nicotiana glutinosa	common cis-acting element in promoter and enhancer regions	regulatory element
SbPUB2	CAAT-box	CAAT	1360	4	+	Nicotiana glutinosa	common cis-acting element in promoter and enhancer regions	regulatory element
SbPUB2	CAAT-box	CAAT	1666	4	-	Nicotiana glutinosa	common cis-acting element in promoter and enhancer regions	regulatory element
SbPUB2	CAAT-box	CAAT	1733	4	-	Nicotiana glutinosa	common cis-acting element in promoter and enhancer regions	regulatory element
SbPUB2	CAAT-box	CCAAT	1766	5	-	Arabidopsis thaliana	common cis-acting element in promoter and enhancer regions	regulatory element
SbPUB2	CAAT-box	CAAT	1784	4	-	Nicotiana glutinosa	common cis-acting element in promoter and enhancer regions	regulatory element
SbPUB2	CAAT-box	CAAAT	1790	5	-	Pisum sativum	common cis-acting element in promoter and enhancer regions	regulatory element
SbPUB2	CAAT-box	CAAT	1806	4	-	Nicotiana glutinosa	common cis-acting element in promoter and enhancer regions	regulatory element
SbPUB2	CAAT-box	CAAAT	1813	5	-	Pisum sativum	common cis-acting element in promoter and enhancer regions	regulatory element
SbPUB2	CAAT-box	CAAT	1838	4	+	Nicotiana glutinosa	common cis-acting element in promoter and enhancer regions	regulatory element
SbPUB2	CAAT-box	CAAAT	1881	5	+	Pisum sativum	common cis-acting element in promoter and enhancer regions	regulatory element
SbPUB2	CAAT-box	CAAT	1960	4	+	Nicotiana glutinosa	common cis-acting element in promoter and enhancer regions	regulatory element
SbPUB2	CAAT-box	CAAT	1964	4	+	Nicotiana glutinosa	common cis-acting element in promoter and enhancer regions	regulatory element
SbPUB2	CAAT-box	CAAT	1983	4	-	Nicotiana glutinosa	common cis-acting element in promoter and enhancer regions	regulatory element
SbPUB2	CAT-box	GCCACT	919	6	+	Arabidopsis thaliana	cis-acting regulatory element related to meristem expression	plant growth and development
SbPUB2	CGTCA-motif	CGTCA	340	5	-	Hordeum vulgare	cis-acting regulatory element involved in the MeJA-responsiveness	Hormone-responsive
SbPUB2	CGTCA-motif	CGTCA	1655	5	-	Hordeum vulgare	cis-acting regulatory element involved in the MeJA-responsiveness	Hormone-responsive
SbPUB2	circadian	CAAAGATATC	733	9	+	Lycopersicon esculentum	cis-acting regulatory element involved in circadian control	plant growth and development-related
SbPUB2	GARE-motif	TCTGTTG	100	7	+	Brassica oleracea	gibberellin-responsive element	hormone responsive
SbPUB2	GATA-motif	GATAGGG	218	7	-	Pisum sativum	part of a light responsive element	light responsiveness
SbPUB2	GATA-motif	GATAGGA	1010	7	+	Arabidopsis thaliana	part of a light responsive element	light responsiveness
SbPUB2	G-box	CACGTC	1656	6	-	Zea mays	cis-acting regulatory element involved in light responsiveness	light responsiveness
SbPUB2	GT1-motif	GGTTAAT	213	7	-	Avena sativa	light responsive element	light responsiveness
SbPUB2	GT1-motif	GGTTAA	214	6	-	Arabidopsis thaliana	light responsive element	light responsiveness
SbPUB2	GT1-motif	GGTTAA	1675	6	+	Arabidopsis thaliana	light responsive element	light responsiveness
SbPUB2	I-box	TAGATAACC	1132	9	+	Pisum sativum	part of a light responsive element	light responsiveness
SbPUB2	MYB	CAACAG	28	6	-	Arabidopsis thaliana	development, environmental adaptation and metabolic regulation secondary metabolism and abiotic stresses response to drought and ABA signals	stress related
SbPUB2	MYB	CAACAG	101	6	-	Arabidopsis thaliana	development, environmental adaptation and metabolic regulation secondary metabolism and abiotic stresses response to drought and ABA signals	stress related
SbPUB2	MYB	CAACAG	289	6	-	Arabidopsis thaliana	development, environmental adaptation and metabolic regulation secondary metabolism and abiotic stresses response to drought and ABA signals	stress related
SbPUB2	MYB	TAACCA	618	6	-	Arabidopsis thaliana	development, environmental adaptation and metabolic regulation secondary metabolism and abiotic stresses response to drought and ABA signals	stress related
SbPUB2	MYB	TAACCA	1062	6	+	Arabidopsis thaliana	development, environmental adaptation and metabolic regulation secondary metabolism and abiotic stresses response to drought and ABA signals	stress related
SbPUB2	MYB	TAACCA	1136	6	+	Arabidopsis thaliana	development, environmental adaptation and metabolic regulation secondary metabolism and abiotic stresses response to drought and ABA signals	stress related
SbPUB2	MYB	CAACAG	1416	6	+	Arabidopsis thaliana	development, environmental adaptation and metabolic regulation secondary metabolism and abiotic stresses response to drought and ABA signals	stress related
SbPUB2	MYB	TAACCA	1674	6	-	Arabidopsis thaliana	development, environmental adaptation and metabolic regulation secondary metabolism and abiotic stresses response to drought and ABA signals	stress related
SbPUB2	MYB	CAACCA	1843	6	-	Arabidopsis thaliana	development, environmental adaptation and metabolic regulation secondary metabolism and abiotic stresses response to drought and ABA signals	stress related
SbPUB2	Myb	TAACTG	126	6	+	Arabidopsis thaliana	development, environmental adaptation and metabolic regulation secondary metabolism and abiotic stresses response to drought and ABA signals	stress related
SbPUB2	Myb	TAACTG	374	6	-	Arabidopsis thaliana	development, environmental adaptation and metabolic regulation secondary metabolism and abiotic stresses response to drought and ABA signals	stress related
SbPUB2	Myb	TAACTG	1108	6	-	Arabidopsis thaliana	development, environmental adaptation and metabolic regulation secondary metabolism and abiotic stresses response to drought and ABA signals	stress related
SbPUB2	Myb	TAACTG	1995	6	-	Arabidopsis thaliana	development, environmental adaptation and metabolic regulation secondary metabolism and abiotic stresses response to drought and ABA signals	stress related
SbPUB2	Myb-binding site	CAACAG	28	6	-	Nicotiana tabacum	development, environmental adaptation and metabolic regulation secondary metabolism and abiotic stresses response to drought and ABA signals	stress related
SbPUB2	Myb-binding site	CAACAG	101	6	-	Nicotiana tabacum	development, environmental adaptation and metabolic regulation secondary metabolism and abiotic stresses response to drought and ABA signals	stress related
SbPUB2	Myb-binding site	CAACAG	289	6	-	Nicotiana tabacum	development, environmental adaptation and metabolic regulation secondary metabolism and abiotic stresses response to drought and ABA signals	stress related
SbPUB2	Myb-binding site	CAACAG	1416	6	+	Nicotiana tabacum	development, environmental adaptation and metabolic regulation secondary metabolism and abiotic stresses response to drought and ABA signals	stress related
SbPUB2	MYB-like sequence	TAACCA	618	6	-	Arabidopsis thaliana	development, environmental adaptation and metabolic regulation secondary metabolism and abiotic stresses response to drought and ABA signals	stress related
SbPUB2	MYB-like sequence	TAACCA	1062	6	+	Arabidopsis thaliana	development, environmental adaptation and metabolic regulation secondary metabolism and abiotic stresses response to drought and ABA signals	stress related
SbPUB2	MYB-like sequence	TAACCA	1136	6	+	Arabidopsis thaliana	development, environmental adaptation and metabolic regulation secondary metabolism and abiotic stresses response to drought and ABA signals	stress related
SbPUB2	MYB-like sequence	TAACCA	1674	6	-	Arabidopsis thaliana	development, environmental adaptation and metabolic regulation secondary metabolism and abiotic stresses response to drought and ABA signals	stress related
SbPUB2	MYC	CAATTG	554	6	+	Arabidopsis thaliana	response to drought, ABA and cold signals	stress related
SbPUB2	MYC	CATGTG	801	6	-	Arabidopsis thaliana	response to drought, ABA and cold signals	stress related
SbPUB2	MYC	CATGTG	861	6	-	Arabidopsis thaliana	response to drought, ABA and cold signals	stress related
SbPUB2	MYC	CATGTG	1649	6	+	Arabidopsis thaliana	response to drought, ABA and cold signals	stress related
SbPUB2	MYC	CATTTG	1812	6	+	Arabidopsis thaliana	response to drought, ABA and cold signals	stress related
SbPUB2	O2-site	GATGATGTGG	48	9	+	Zea mays	cis-acting regulatory element involved in zein metabolism regulation	Hormone-responsive
SbPUB2	STRE	AGGGG	1231	5	+	Arabidopsis thaliana	stress response element	stress related
SbPUB2	TATA-box	ATATAA	249	6	+	Brassica oleracea	core promoter element around -30 of transcription start	regulatory element
SbPUB2	TATA-box	TATA	250	4	+	Arabidopsis thaliana	core promoter element around -30 of transcription start	regulatory element
SbPUB2	TATA-box	ATTATA	265	6	+	Brassica napus	core promoter element around -30 of transcription start	regulatory element
SbPUB2	TATA-box	TATAA	266	5	-	Arabidopsis thaliana	core promoter element around -30 of transcription start	regulatory element
SbPUB2	TATA-box	TATA	267	4	+	Arabidopsis thaliana	core promoter element around -30 of transcription start	regulatory element
SbPUB2	TATA-box	TACAAAA	697	7	+	Oryza sativa	core promoter element around -30 of transcription start	regulatory element
SbPUB2	TATA-box	TAAAGATT	753	8	-	Arabidopsis thaliana	core promoter element around -30 of transcription start	regulatory element
SbPUB2	TATA-box	TATAAA	757	6	-	Helianthus annuus	core promoter element around -30 of transcription start	regulatory element
SbPUB2	TATA-box	TATAA	758	5	-	Arabidopsis thaliana	core promoter element around -30 of transcription start	regulatory element
SbPUB2	TATA-box	TATA	759	4	+	Arabidopsis thaliana	core promoter element around -30 of transcription start	regulatory element
SbPUB2	TATA-box	TATA	829	4	+	Arabidopsis thaliana	core promoter element around -30 of transcription start	regulatory element
SbPUB2	TATA-box	TATA	1363	4	-	Arabidopsis thaliana	core promoter element around -30 of transcription start	regulatory element
SbPUB2	TATA-box	ATATAA	1577	6	+	Brassica oleracea	core promoter element around -30 of transcription start	regulatory element
SbPUB2	TATA-box	TATA	1578	4	-	Arabidopsis thaliana	core promoter element around -30 of transcription start	regulatory element
SbPUB2	TATA-box	TATACA	1619	6	-	Helianthus annuus	core promoter element around -30 of transcription start	regulatory element
SbPUB2	TATA-box	TATA	1621	4	-	Arabidopsis thaliana	core promoter element around -30 of transcription start	regulatory element
SbPUB2	TATA-box	TATAAA	1691	6	-	Helianthus annuus	core promoter element around -30 of transcription start	regulatory element
SbPUB2	TATA-box	TATAA	1692	5	-	Arabidopsis thaliana	core promoter element around -30 of transcription start	regulatory element
SbPUB2	TATA-box	TATA	1693	4	-	Arabidopsis thaliana	core promoter element around -30 of transcription start	regulatory element
SbPUB2	TATA-box	TACAAAA	1826	7	-	Oryza sativa	core promoter element around -30 of transcription start	regulatory element
SbPUB2	TATA-box	TACAAAA	1858	7	-	Oryza sativa	core promoter element around -30 of transcription start	regulatory element
SbPUB2	TATA-box	TATA	1906	4	-	Arabidopsis thaliana	core promoter element around -30 of transcription start	regulatory element
SbPUB2	TATA-box	TATAA	1989	5	-	Arabidopsis thaliana	core promoter element around -30 of transcription start	regulatory element
SbPUB2	TATA-box	TATA	1990	4	-	Arabidopsis thaliana	core promoter element around -30 of transcription start	regulatory element
SbPUB2	TATC-box	TATCCCA	1738	7	+	Oryza sativa	cis-acting element involved in gibberellin-responsiveness	hormone responsive
SbPUB2	TC-rich repeats	GTTTTCTTAC	1056	9	+	Nicotiana tabacum	cis-acting element involved in defense and stress responsiveness	stress related	defense and stress responsiveness
SbPUB2	TCT-motif	TCTTAC	1284	6	-	Arabidopsis thaliana	part of a light responsive element	light responsiveness
SbPUB2	TGACG-motif	TGACG	340	5	+	Hordeum vulgare	cis-acting regulatory element involved in the MeJA-responsiveness	Hormone-responsive
SbPUB2	TGACG-motif	TGACG	1655	5	+	Hordeum vulgare	cis-acting regulatory element involved in the MeJA-responsiveness	Hormone-responsive
SbPUB2	WRE3	CCACCT	1756	6	+	Pisum sativum	Wounding and pathogen response element	stress related
SbPUB2	WUN-motif	AAATTACT	1035	8	+	Nicotiana glutinosa	wound-responsive element	stress related
SbPUB20	A-box	CCGTCC	1829	6	+	Petroselinum crispum	cis-acting regulatory element	plant growth and development-related
SbPUB20	ABRE	ACGTG	486	5	-	Arabidopsis thaliana	cis-acting element involved in the abscisic acid responsiveness	Hormone-responsive
SbPUB20	ABRE	ACGTG	1702	5	-	Arabidopsis thaliana	cis-acting element involved in the abscisic acid responsiveness	Hormone-responsive
SbPUB20	ABRE	ACGTG	1760	5	+	Arabidopsis thaliana	cis-acting element involved in the abscisic acid responsiveness	Hormone-responsive
SbPUB20	ABRE3a	TACGTG	486	6	-	Zea mays	cis-acting element involved in the abscisic acid responsiveness	Hormone-responsive
SbPUB20	ABRE4	CACGTA	486	6	+	Zea mays	cis-acting element involved in the abscisic acid responsiveness	Hormone-responsive
SbPUB20	ARE	AAACCA	1736	6	+	Zea mays	cis-acting regulatory element essential for the anaerobic induction	stress related
SbPUB20	as-1	TGACG	391	5	+	Arabidopsis thaliana	cis-acting element involved in salicylic acid responsiveness/cold, drought and pathogen/SA	stress related
SbPUB20	as-1	TGACG	1399	5	-	Arabidopsis thaliana	cis-acting element involved in salicylic acid responsiveness/cold, drought and pathogen/SA	stress related
SbPUB20	AT~TATA-box	TATATA	265	6	+	Arabidopsis thaliana	cis-acting element involved in light responsiveness	light responsiveness
SbPUB20	AT~TATA-box	TATATA	267	6	+	Arabidopsis thaliana	cis-acting element involved in light responsiveness	light responsiveness
SbPUB20	AT~TATA-box	TATATA	662	6	+	Arabidopsis thaliana	cis-acting element involved in light responsiveness	light responsiveness
SbPUB20	AT~TATA-box	TATATA	664	6	+	Arabidopsis thaliana	cis-acting element involved in light responsiveness	light responsiveness
SbPUB20	AT~TATA-box	TATATA	666	6	+	Arabidopsis thaliana	cis-acting element involved in light responsiveness	light responsiveness
SbPUB20	AT~TATA-box	TATATA	668	6	+	Arabidopsis thaliana	cis-acting element involved in light responsiveness	light responsiveness
SbPUB20	AT~TATA-box	TATATA	670	6	+	Arabidopsis thaliana	cis-acting element involved in light responsiveness	light responsiveness
SbPUB20	AT~TATA-box	TATATA	757	6	+	Arabidopsis thaliana	cis-acting element involved in light responsiveness	light responsiveness
SbPUB20	AT~TATA-box	TATATA	1487	6	-	Arabidopsis thaliana	cis-acting element involved in light responsiveness	light responsiveness
SbPUB20	AT~TATA-box	TATATA	1506	6	-	Arabidopsis thaliana	cis-acting element involved in light responsiveness	light responsiveness
SbPUB20	AT~TATA-box	TATATA	1648	6	-	Arabidopsis thaliana	cis-acting element involved in light responsiveness	light responsiveness
SbPUB20	AT~TATA-box	TATATA	1664	6	-	Arabidopsis thaliana	cis-acting element involved in light responsiveness	light responsiveness
SbPUB20	AT~TATA-box	TATATA	1666	6	-	Arabidopsis thaliana	cis-acting element involved in light responsiveness	light responsiveness
SbPUB20	Box 4	ATTAAT	1255	6	-	Petroselinum crispum	part of a conserved DNA module involved in light responsiveness	light responsiveness
SbPUB20	Box 4	ATTAAT	1439	6	-	Petroselinum crispum	part of a conserved DNA module involved in light responsiveness	light responsiveness
SbPUB20	Box 4	ATTAAT	1548	6	-	Petroselinum crispum	part of a conserved DNA module involved in light responsiveness	light responsiveness
SbPUB20	Box 4	ATTAAT	1589	6	-	Petroselinum crispum	part of a conserved DNA module involved in light responsiveness	light responsiveness
SbPUB20	CAAT-box	CAAT	59	4	+	Nicotiana glutinosa	common cis-acting element in promoter and enhancer regions	regulatory element
SbPUB20	CAAT-box	CAAT	88	4	-	Nicotiana glutinosa	common cis-acting element in promoter and enhancer regions	regulatory element
SbPUB20	CAAT-box	CAAAT	180	5	-	Pisum sativum	common cis-acting element in promoter and enhancer regions	regulatory element
SbPUB20	CAAT-box	CAAAT	224	5	+	Pisum sativum	common cis-acting element in promoter and enhancer regions	regulatory element
SbPUB20	CAAT-box	CAAAT	243	5	+	Pisum sativum	common cis-acting element in promoter and enhancer regions	regulatory element
SbPUB20	CAAT-box	CAAT	246	4	-	Nicotiana glutinosa	common cis-acting element in promoter and enhancer regions	regulatory element
SbPUB20	CAAT-box	CAAT	284	4	+	Nicotiana glutinosa	common cis-acting element in promoter and enhancer regions	regulatory element
SbPUB20	CAAT-box	CAAAT	408	5	-	Pisum sativum	common cis-acting element in promoter and enhancer regions	regulatory element
SbPUB20	CAAT-box	CAAT	432	4	+	Nicotiana glutinosa	common cis-acting element in promoter and enhancer regions	regulatory element
SbPUB20	CAAT-box	CAAAT	604	5	+	Pisum sativum	common cis-acting element in promoter and enhancer regions	regulatory element
SbPUB20	CAAT-box	CAAAT	612	5	-	Pisum sativum	common cis-acting element in promoter and enhancer regions	regulatory element
SbPUB20	CAAT-box	CAAAT	640	5	-	Pisum sativum	common cis-acting element in promoter and enhancer regions	regulatory element
SbPUB20	CAAT-box	CAAT	747	4	+	Nicotiana glutinosa	common cis-acting element in promoter and enhancer regions	regulatory element
SbPUB20	CAAT-box	CAAAT	767	5	+	Pisum sativum	common cis-acting element in promoter and enhancer regions	regulatory element
SbPUB20	CAAT-box	CAAT	784	4	+	Nicotiana glutinosa	common cis-acting element in promoter and enhancer regions	regulatory element
SbPUB20	CAAT-box	CAAT	840	4	+	Nicotiana glutinosa	common cis-acting element in promoter and enhancer regions	regulatory element
SbPUB20	CAAT-box	CAAT	881	4	+	Nicotiana glutinosa	common cis-acting element in promoter and enhancer regions	regulatory element
SbPUB20	CAAT-box	CAAT	906	4	+	Nicotiana glutinosa	common cis-acting element in promoter and enhancer regions	regulatory element
SbPUB20	CAAT-box	CAAT	947	4	-	Nicotiana glutinosa	common cis-acting element in promoter and enhancer regions	regulatory element
SbPUB20	CAAT-box	CAAT	959	4	-	Nicotiana glutinosa	common cis-acting element in promoter and enhancer regions	regulatory element
SbPUB20	CAAT-box	CAAT	1114	4	-	Nicotiana glutinosa	common cis-acting element in promoter and enhancer regions	regulatory element
SbPUB20	CAAT-box	TGCCAAC	1145	7	-	Petunia hybrida	common cis-acting element in promoter and enhancer regions	regulatory element
SbPUB20	CAAT-box	CAAT	1177	4	+	Nicotiana glutinosa	common cis-acting element in promoter and enhancer regions	regulatory element
SbPUB20	CAAT-box	CAAT	1321	4	+	Nicotiana glutinosa	common cis-acting element in promoter and enhancer regions	regulatory element
SbPUB20	CAAT-box	CAAT	1376	4	-	Nicotiana glutinosa	common cis-acting element in promoter and enhancer regions	regulatory element
SbPUB20	CAAT-box	CAAT	1391	4	-	Nicotiana glutinosa	common cis-acting element in promoter and enhancer regions	regulatory element
SbPUB20	CAAT-box	CAAAT	1414	5	+	Pisum sativum	common cis-acting element in promoter and enhancer regions	regulatory element
SbPUB20	CAAT-box	CAAT	1437	4	+	Nicotiana glutinosa	common cis-acting element in promoter and enhancer regions	regulatory element
SbPUB20	CAAT-box	CAAAT	1511	5	-	Pisum sativum	common cis-acting element in promoter and enhancer regions	regulatory element
SbPUB20	CAAT-box	CAAT	1597	4	-	Nicotiana glutinosa	common cis-acting element in promoter and enhancer regions	regulatory element
SbPUB20	CAAT-box	TGCAAATCT	1633	9	-	Brassica juncea	common cis-acting element in promoter and enhancer regions	regulatory element
SbPUB20	CAAT-box	CAAAT	1635	5	-	Pisum sativum	common cis-acting element in promoter and enhancer regions	regulatory element
SbPUB20	CAAT-box	CAAAT	1740	5	+	Pisum sativum	common cis-acting element in promoter and enhancer regions	regulatory element
SbPUB20	CAT-box	GCCACT	1693	6	-	Arabidopsis thaliana	cis-acting regulatory element related to meristem expression	plant growth and development
SbPUB20	CCAAT-box	CAACGG	1969	6	-	Hordeum vulgare	MYBHv1 binding site	MYB binding site
SbPUB20	CCGTCC motif	CCGTCC	1829	6	+	Nicotiana tabacum	Cis-acting regulatory element related to meristem specific activation	plant growth and development
SbPUB20	CCGTCC-box	CCGTCC	1829	6	+	Petroselinum hortense	Cis-acting regulatory element related to meristem specific activation	plant growth and development
SbPUB20	CGTCA-motif	CGTCA	391	5	-	Hordeum vulgare	cis-acting regulatory element involved in the MeJA-responsiveness	Hormone-responsive
SbPUB20	CGTCA-motif	CGTCA	1399	5	+	Hordeum vulgare	cis-acting regulatory element involved in the MeJA-responsiveness	Hormone-responsive
SbPUB20	DRE core	GCCGAC	1705	6	-	Arabidopsis thaliana
SbPUB20	ERE	ATTTTAAA	991	8	-	Nicotiana glutinos
SbPUB20	ERE	ATTTTAAA	1017	8	-	Nicotiana glutinos
SbPUB20	ERE	ATTTTAAA	1194	8	+	Nicotiana glutinos
SbPUB20	ERE	ATTTTAAA	1417	8	+	Nicotiana glutinos
SbPUB20	G-Box	CACGTT	1759	6	-	Pisum sativum	cis-acting regulatory element involved in light responsiveness	light responsiveness
SbPUB20	G-box	TACGTG	486	6	-	Arabidopsis thaliana	cis-acting regulatory element involved in light responsiveness	light responsiveness
SbPUB20	G-box	CACGTC	1702	6	+	Zea mays	cis-acting regulatory element involved in light responsiveness	light responsiveness
SbPUB20	G-box	TAAACGTG	1757	8	+	Brassica oleracea	cis-acting regulatory element involved in light responsiveness	light responsiveness
SbPUB20	GCN4_motif	TGAGTCA	742	7	+	Oryza sativa	cis-regulatory element involved in endosperm expression	plant growth and development
SbPUB20	GCN4_motif	TGAGTCA	1101	7	+	Oryza sativa	cis-regulatory element involved in endosperm expression	plant growth and development
SbPUB20	MBSI	aaaAaaC(G/C)GTTA	23	10.5	+	Petunia hybrida	MYB binding site involved in flavonoid biosynthetic genes regulation	stress related	MYB binding site involved in flavonoid biosynthetic genes regulation
SbPUB20	MBSI	aaaAaaC(G/C)GTTA	1199	11	+	Petunia hybrida	MYB binding site involved in flavonoid biosynthetic genes regulation	stress related	MYB binding site involved in flavonoid biosynthetic genes regulation
SbPUB20	MYB recognition site	CCGTTG	1969	6	+	Arabidopsis thaliana	development, environmental adaptation and metabolic regulation secondary metabolism and abiotic stresses response to drought and ABA signals	stress related
SbPUB20	MYC	CATTTG	639	6	+	Arabidopsis thaliana	response to drought, ABA and cold signals	stress related
SbPUB20	P-box	CCTTTTG	106	7	-	Oryza sativa	gibberellin-responsive element	hormone responsive
SbPUB20	STRE	AGGGG	342	5	-	Arabidopsis thaliana	stress response element	stress related
SbPUB20	STRE	AGGGG	1780	5	-	Arabidopsis thaliana	stress response element	stress related
SbPUB20	TATA-box	TATAAGAA	66	8	-	Zea mays	core promoter element around -30 of transcription start	regulatory element
SbPUB20	TATA-box	TATAA	69	5	-	Arabidopsis thaliana	core promoter element around -30 of transcription start	regulatory element
SbPUB20	TATA-box	TATA	70	4	+	Arabidopsis thaliana	core promoter element around -30 of transcription start	regulatory element
SbPUB20	TATA-box	TATACA	83	6	-	Helianthus annuus	core promoter element around -30 of transcription start	regulatory element
SbPUB20	TATA-box	TATA	85	4	+	Arabidopsis thaliana	core promoter element around -30 of transcription start	regulatory element
SbPUB20	TATA-box	TACAAAA	104	7	+	Oryza sativa	core promoter element around -30 of transcription start	regulatory element
SbPUB20	TATA-box	ATATAT	176	6	+	Brassica napus	core promoter element around -30 of transcription start	regulatory element
SbPUB20	TATA-box	TATA	177	4	+	Arabidopsis thaliana	core promoter element around -30 of transcription start	regulatory element
SbPUB20	TATA-box	TACAAAA	205	7	-	Oryza sativa	core promoter element around -30 of transcription start	regulatory element
SbPUB20	TATA-box	ATATAT	264	6	+	Brassica napus	core promoter element around -30 of transcription start	regulatory element
SbPUB20	TATA-box	TATATA	265	6	+	Arabidopsis thaliana	core promoter element around -30 of transcription start	regulatory element
SbPUB20	TATA-box	ATATAT	266	6	+	Brassica napus	core promoter element around -30 of transcription start	regulatory element
SbPUB20	TATA-box	TATATA	267	6	+	Arabidopsis thaliana	core promoter element around -30 of transcription start	regulatory element
SbPUB20	TATA-box	TATA	269	4	+	Arabidopsis thaliana	core promoter element around -30 of transcription start	regulatory element
SbPUB20	TATA-box	TACAAAA	379	7	+	Oryza sativa	core promoter element around -30 of transcription start	regulatory element
SbPUB20	TATA-box	TATA	496	4	+	Arabidopsis thaliana	core promoter element around -30 of transcription start	regulatory element
SbPUB20	TATA-box	TATA	544	4	+	Arabidopsis thaliana	core promoter element around -30 of transcription start	regulatory element
SbPUB20	TATA-box	TATAAATA	589	8	-	Daucus carota	core promoter element around -30 of transcription start	regulatory element
SbPUB20	TATA-box	TATAAAT	590	7	-	Brassica juncea	core promoter element around -30 of transcription start	regulatory element
SbPUB20	TATA-box	TATAAA	591	6	-	Helianthus annuus	core promoter element around -30 of transcription start	regulatory element
SbPUB20	TATA-box	TATAA	592	5	-	Arabidopsis thaliana	core promoter element around -30 of transcription start	regulatory element
SbPUB20	TATA-box	TATA	593	4	+	Arabidopsis thaliana	core promoter element around -30 of transcription start	regulatory element
SbPUB20	TATA-box	ATATAA	607	6	+	Brassica oleracea	core promoter element around -30 of transcription start	regulatory element
SbPUB20	TATA-box	TATA	608	4	+	Arabidopsis thaliana	core promoter element around -30 of transcription start	regulatory element
SbPUB20	TATA-box	ATATAT	661	6	+	Brassica napus	core promoter element around -30 of transcription start	regulatory element
SbPUB20	TATA-box	TATATA	662	6	+	Arabidopsis thaliana	core promoter element around -30 of transcription start	regulatory element
SbPUB20	TATA-box	ATATAT	663	6	+	Brassica napus	core promoter element around -30 of transcription start	regulatory element
SbPUB20	TATA-box	TATATA	664	6	+	Arabidopsis thaliana	core promoter element around -30 of transcription start	regulatory element
SbPUB20	TATA-box	ATATAT	665	6	+	Brassica napus	core promoter element around -30 of transcription start	regulatory element
SbPUB20	TATA-box	TATATA	666	6	+	Arabidopsis thaliana	core promoter element around -30 of transcription start	regulatory element
SbPUB20	TATA-box	ATATAT	667	6	+	Brassica napus	core promoter element around -30 of transcription start	regulatory element
SbPUB20	TATA-box	TATATA	668	6	+	Arabidopsis thaliana	core promoter element around -30 of transcription start	regulatory element
SbPUB20	TATA-box	ATATAT	669	6	+	Brassica napus	core promoter element around -30 of transcription start	regulatory element
SbPUB20	TATA-box	TATATA	670	6	+	Arabidopsis thaliana	core promoter element around -30 of transcription start	regulatory element
SbPUB20	TATA-box	TATA	672	4	+	Arabidopsis thaliana	core promoter element around -30 of transcription start	regulatory element
SbPUB20	TATA-box	ATATAT	756	6	+	Brassica napus	core promoter element around -30 of transcription start	regulatory element
SbPUB20	TATA-box	TATATA	757	6	+	Arabidopsis thaliana	core promoter element around -30 of transcription start	regulatory element
SbPUB20	TATA-box	TATA	759	4	+	Arabidopsis thaliana	core promoter element around -30 of transcription start	regulatory element
SbPUB20	TATA-box	TATAA	1126	5	-	Arabidopsis thaliana	core promoter element around -30 of transcription start	regulatory element
SbPUB20	TATA-box	TATA	1127	4	-	Arabidopsis thaliana	core promoter element around -30 of transcription start	regulatory element
SbPUB20	TATA-box	ATATAT	1251	6	-	Brassica napus	core promoter element around -30 of transcription start	regulatory element
SbPUB20	TATA-box	TATA	1252	4	-	Arabidopsis thaliana	core promoter element around -30 of transcription start	regulatory element
SbPUB20	TATA-box	ATTATA	1344	6	+	Brassica napus	core promoter element around -30 of transcription start	regulatory element
SbPUB20	TATA-box	TATAA	1345	5	-	Arabidopsis thaliana	core promoter element around -30 of transcription start	regulatory element
SbPUB20	TATA-box	TATA	1346	4	-	Arabidopsis thaliana	core promoter element around -30 of transcription start	regulatory element
SbPUB20	TATA-box	ATATAA	1370	6	+	Brassica oleracea	core promoter element around -30 of transcription start	regulatory element
SbPUB20	TATA-box	TATA	1371	4	-	Arabidopsis thaliana	core promoter element around -30 of transcription start	regulatory element
SbPUB20	TATA-box	ATTATA	1443	6	+	Brassica napus	core promoter element around -30 of transcription start	regulatory element
SbPUB20	TATA-box	TATAA	1444	5	-	Arabidopsis thaliana	core promoter element around -30 of transcription start	regulatory element
SbPUB20	TATA-box	TATA	1445	4	-	Arabidopsis thaliana	core promoter element around -30 of transcription start	regulatory element
SbPUB20	TATA-box	ATATAT	1486	6	-	Brassica napus	core promoter element around -30 of transcription start	regulatory element
SbPUB20	TATA-box	TATATA	1487	6	-	Arabidopsis thaliana	core promoter element around -30 of transcription start	regulatory element
SbPUB20	TATA-box	TATA	1489	4	-	Arabidopsis thaliana	core promoter element around -30 of transcription start	regulatory element
SbPUB20	TATA-box	TACAAAA	1498	7	-	Oryza sativa	core promoter element around -30 of transcription start	regulatory element
SbPUB20	TATA-box	ATATAT	1505	6	-	Brassica napus	core promoter element around -30 of transcription start	regulatory element
SbPUB20	TATA-box	TATATA	1506	6	-	Arabidopsis thaliana	core promoter element around -30 of transcription start	regulatory element
SbPUB20	TATA-box	ATATAT	1507	6	-	Brassica napus	core promoter element around -30 of transcription start	regulatory element
SbPUB20	TATA-box	TATA	1508	4	-	Arabidopsis thaliana	core promoter element around -30 of transcription start	regulatory element
SbPUB20	TATA-box	ATATAA	1557	6	+	Brassica oleracea	core promoter element around -30 of transcription start	regulatory element
SbPUB20	TATA-box	TATA	1558	4	-	Arabidopsis thaliana	core promoter element around -30 of transcription start	regulatory element
SbPUB20	TATA-box	TATA	1630	4	-	Arabidopsis thaliana	core promoter element around -30 of transcription start	regulatory element
SbPUB20	TATA-box	ATTATA	1646	6	+	Brassica napus	core promoter element around -30 of transcription start	regulatory element
SbPUB20	TATA-box	TATATAA	1647	7	-	Arabidopsis thaliana	core promoter element around -30 of transcription start	regulatory element
SbPUB20	TATA-box	TATATA	1648	6	-	Arabidopsis thaliana	core promoter element around -30 of transcription start	regulatory element
SbPUB20	TATA-box	TATA	1650	4	-	Arabidopsis thaliana	core promoter element around -30 of transcription start	regulatory element
SbPUB20	TATA-box	TATAA	1655	5	-	Arabidopsis thaliana	core promoter element around -30 of transcription start	regulatory element
SbPUB20	TATA-box	TATA	1656	4	-	Arabidopsis thaliana	core promoter element around -30 of transcription start	regulatory element
SbPUB20	TATA-box	ATATAT	1663	6	-	Brassica napus	core promoter element around -30 of transcription start	regulatory element
SbPUB20	TATA-box	TATATA	1664	6	-	Arabidopsis thaliana	core promoter element around -30 of transcription start	regulatory element
SbPUB20	TATA-box	ATATAT	1665	6	-	Brassica napus	core promoter element around -30 of transcription start	regulatory element
SbPUB20	TATA-box	TATATA	1666	6	-	Arabidopsis thaliana	core promoter element around -30 of transcription start	regulatory element
SbPUB20	TATA-box	ATATAA	1667	6	+	Brassica oleracea	core promoter element around -30 of transcription start	regulatory element
SbPUB20	TATA-box	TATA	1668	4	-	Arabidopsis thaliana	core promoter element around -30 of transcription start	regulatory element
SbPUB20	TCA	TCATCTTCAT	802	9	-	Pisum sativum	cis-acting element involved in salicylic acid responsiveness	hormone responsive
SbPUB20	TCA-element	TCAGAAGAGG	893	9	-	Brassica oleracea	cis-acting element involved in salicylic acid responsiveness	stress related
SbPUB20	TCA-element	CCATCTTTTT	1037	9	-	Nicotiana tabacum	cis-acting element involved in salicylic acid responsiveness	stress related
SbPUB20	TCT-motif	TCTTAC	76	6	+	Arabidopsis thaliana	part of a light responsive element	light responsiveness
SbPUB20	TCT-motif	TCTTAC	452	6	+	Arabidopsis thaliana	part of a light responsive element	light responsiveness
SbPUB20	TGACG-motif	TGACG	391	5	+	Hordeum vulgare	cis-acting regulatory element involved in the MeJA-responsiveness	Hormone-responsive
SbPUB20	TGACG-motif	TGACG	1399	5	-	Hordeum vulgare	cis-acting regulatory element involved in the MeJA-responsiveness	Hormone-responsive
SbPUB20	TGA-element	AACGAC	811	6	+	Brassica oleracea	auxin-responsive element	Hormone-responsive
SbPUB20	W box	TTGACC	781	6	-	Arabidopsis thaliana	responses to stresses	stress related
SbPUB20	WRE3	CCACCT	1889	6	+	Pisum sativum	Wounding and pathogen response element	stress related
SbPUB20	WRE3	CCACCT	1986	6	-	Pisum sativum	Wounding and pathogen response element	stress related
SbPUB20	WUN-motif	AAATTTCTT	559	9	-	Nicotiana glutinosa	wound-responsive element	stress related
SbPUB20	WUN-motif	ACATTACGG	1326	9	-	Nicotiana glutinosa	wound-responsive element	stress related
SbPUB21	A-box	CCGTCC	32	6	+	Petroselinum crispum	cis-acting regulatory element	plant growth and development-related
SbPUB21	ABRE	CACGTG	1234	6	-	Arabidopsis thaliana	cis-acting element involved in the abscisic acid responsiveness	Hormone-responsive
SbPUB21	ABRE	ACGTG	1235	5	+	Arabidopsis thaliana	cis-acting element involved in the abscisic acid responsiveness	Hormone-responsive
SbPUB21	ABRE	CACGTG	1398	6	-	Arabidopsis thaliana	cis-acting element involved in the abscisic acid responsiveness	Hormone-responsive
SbPUB21	ABRE	ACGTG	1399	5	+	Arabidopsis thaliana	cis-acting element involved in the abscisic acid responsiveness	Hormone-responsive
SbPUB21	ABRE	ACGTG	1571	5	-	Arabidopsis thaliana	cis-acting element involved in the abscisic acid responsiveness	Hormone-responsive
SbPUB21	ABRE	ACGTG	1804	5	-	Arabidopsis thaliana	cis-acting element involved in the abscisic acid responsiveness	Hormone-responsive
SbPUB21	ABRE3a	TACGTG	1571	6	-	Zea mays	cis-acting element involved in the abscisic acid responsiveness	Hormone-responsive
SbPUB21	ABRE4	CACGTA	1571	6	+	Zea mays	cis-acting element involved in the abscisic acid responsiveness	Hormone-responsive
SbPUB21	ARE	AAACCA	1478	6	+	Zea mays	cis-acting regulatory element essential for the anaerobic induction	stress related
SbPUB21	as-1	TGACG	147	5	+	Arabidopsis thaliana	cis-acting element involved in salicylic acid responsiveness/cold, drought and pathogen/SA	stress related
SbPUB21	as-1	TGACG	407	5	+	Arabidopsis thaliana	cis-acting element involved in salicylic acid responsiveness/cold, drought and pathogen/SA	stress related
SbPUB21	AuxRR-core	GGTCCAT	1923	7	-	Nicotiana tabacum	cis-acting regulatory element involved in auxin responsiveness	Hormone-responsive
SbPUB21	Box 4	ATTAAT	1662	6	-	Petroselinum crispum	part of a conserved DNA module involved in light responsiveness	light responsiveness
SbPUB21	Box 4	ATTAAT	1979	6	-	Petroselinum crispum	part of a conserved DNA module involved in light responsiveness	light responsiveness
SbPUB21	box S	AGCCACC	197	7	+	Arabidopsis thaliana	cis-acting element involved in light responsiveness	light responsive
SbPUB21	box S	AGCCACC	387	7	-	Arabidopsis thaliana	cis-acting element involved in light responsiveness	light responsive
SbPUB21	box S	AGCCACC	565	7	-	Arabidopsis thaliana	cis-acting element involved in light responsiveness	light responsive
SbPUB21	CAAT-box	CAAT	395	4	+	Nicotiana glutinosa	common cis-acting element in promoter and enhancer regions	regulatory element
SbPUB21	CAAT-box	CAAT	597	4	+	Nicotiana glutinosa	common cis-acting element in promoter and enhancer regions	regulatory element
SbPUB21	CAAT-box	CAAT	615	4	+	Nicotiana glutinosa	common cis-acting element in promoter and enhancer regions	regulatory element
SbPUB21	CAAT-box	CAAT	706	4	-	Nicotiana glutinosa	common cis-acting element in promoter and enhancer regions	regulatory element
SbPUB21	CAAT-box	CAAT	713	4	+	Nicotiana glutinosa	common cis-acting element in promoter and enhancer regions	regulatory element
SbPUB21	CAAT-box	CAAT	750	4	-	Nicotiana glutinosa	common cis-acting element in promoter and enhancer regions	regulatory element
SbPUB21	CAAT-box	CAAT	792	4	+	Nicotiana glutinosa	common cis-acting element in promoter and enhancer regions	regulatory element
SbPUB21	CAAT-box	CAAT	864	4	-	Nicotiana glutinosa	common cis-acting element in promoter and enhancer regions	regulatory element
SbPUB21	CAAT-box	CAAAT	886	5	+	Pisum sativum	common cis-acting element in promoter and enhancer regions	regulatory element
SbPUB21	CAAT-box	CAAT	917	4	+	Nicotiana glutinosa	common cis-acting element in promoter and enhancer regions	regulatory element
SbPUB21	CAAT-box	CAAT	966	4	-	Nicotiana glutinosa	common cis-acting element in promoter and enhancer regions	regulatory element
SbPUB21	CAAT-box	CAAT	1019	4	+	Nicotiana glutinosa	common cis-acting element in promoter and enhancer regions	regulatory element
SbPUB21	CAAT-box	CAAT	1025	4	-	Nicotiana glutinosa	common cis-acting element in promoter and enhancer regions	regulatory element
SbPUB21	CAAT-box	CAAT	1051	4	-	Nicotiana glutinosa	common cis-acting element in promoter and enhancer regions	regulatory element
SbPUB21	CAAT-box	CAAT	1055	4	+	Nicotiana glutinosa	common cis-acting element in promoter and enhancer regions	regulatory element
SbPUB21	CAAT-box	CCAAT	1628	5	+	Arabidopsis thaliana	common cis-acting element in promoter and enhancer regions	regulatory element
SbPUB21	CAAT-box	CAAT	1629	4	+	Nicotiana glutinosa	common cis-acting element in promoter and enhancer regions	regulatory element
SbPUB21	CAAT-box	CAAT	1655	4	-	Nicotiana glutinosa	common cis-acting element in promoter and enhancer regions	regulatory element
SbPUB21	CAAT-box	CCAAT	1659	5	+	Arabidopsis thaliana	common cis-acting element in promoter and enhancer regions	regulatory element
SbPUB21	CAAT-box	CAAT	1660	4	+	Nicotiana glutinosa	common cis-acting element in promoter and enhancer regions	regulatory element
SbPUB21	CAAT-box	CAAT	1734	4	+	Nicotiana glutinosa	common cis-acting element in promoter and enhancer regions	regulatory element
SbPUB21	CAAT-box	CAAT	1997	4	-	Nicotiana glutinosa	common cis-acting element in promoter and enhancer regions	regulatory element
SbPUB21	CARE	CAACTCAC	93	8	+	Oryza sativa	cis-acting element involved in gibberellin-responsiveness	hormone responsive
SbPUB21	CCGTCC motif	CCGTCC	32	6	+	Nicotiana tabacum	Cis-acting regulatory element related to meristem specific activation	plant growth and development
SbPUB21	CCGTCC-box	CCGTCC	32	6	+	Petroselinum hortense	Cis-acting regulatory element related to meristem specific activation	plant growth and development
SbPUB21	CGTCA-motif	CGTCA	147	5	-	Hordeum vulgare	cis-acting regulatory element involved in the MeJA-responsiveness	Hormone-responsive
SbPUB21	CGTCA-motif	CGTCA	407	5	-	Hordeum vulgare	cis-acting regulatory element involved in the MeJA-responsiveness	Hormone-responsive
SbPUB21	DRE1	ACCGAGA	1927	7	+	Zea mays
SbPUB21	GATA-motif	AAGGATAAGG	1615	9	-	Solanum tuberosum	part of a light responsive element	light responsiveness
SbPUB21	G-Box	CACGTG	1234	6	-	Pisum sativum	cis-acting regulatory element involved in light responsiveness	light responsiveness
SbPUB21	G-Box	TCCACATGGCA	1324	10	-	Triticum aestivum	cis-acting regulatory element involved in light responsiveness	light responsiveness
SbPUB21	G-Box	CACGTG	1398	6	-	Pisum sativum	cis-acting regulatory element involved in light responsiveness	light responsiveness
SbPUB21	G-Box	CACGTT	1804	6	+	Pisum sativum	cis-acting regulatory element involved in light responsiveness	light responsiveness
SbPUB21	G-box	CACGTG	1234	6	-	Arabidopsis thaliana	cis-acting regulatory element involved in light responsiveness	light responsiveness
SbPUB21	G-box	CACGTG	1398	6	-	Arabidopsis thaliana	cis-acting regulatory element involved in light responsiveness	light responsiveness
SbPUB21	G-box	TACGTG	1571	6	-	Arabidopsis thaliana	cis-acting regulatory element involved in light responsiveness	light responsiveness
SbPUB21	GC-motif	CGCCGCGCA	46	9	+	Oryza sativa	enhancer-like element involved in anoxic specific inducibility	stress related
SbPUB21	GC-motif	CCCCCG	1301	6	-	Zea mays	enhancer-like element involved in anoxic specific inducibility	stress related
SbPUB21	GT1-motif	GGTTAA	1961	6	+	Arabidopsis thaliana	light responsive element	light responsiveness
SbPUB21	I-box	TGATAATGT	15	9	+	Solanum tuberosum	part of a light responsive element	light responsiveness
SbPUB21	I-box	gGATAAGGTG	1613	9	-	Zea mays	part of a light responsive element	light responsiveness
SbPUB21	MBS	CAACTG	832	6	-	Arabidopsis thaliana	MYB binding site involved in drought-inducibility	stress related	MYB binding site involved in drought-inducibility
SbPUB21	MBS	CAACTG	876	6	+	Arabidopsis thaliana	MYB binding site involved in drought-inducibility	stress related	MYB binding site involved in drought-inducibility
SbPUB21	Myb	CAACTG	832	6	-	Arabidopsis thaliana	development, environmental adaptation and metabolic regulation secondary metabolism and abiotic stresses response to drought and ABA signals	stress related
SbPUB21	Myb	CAACTG	876	6	+	Arabidopsis thaliana	development, environmental adaptation and metabolic regulation secondary metabolism and abiotic stresses response to drought and ABA signals	stress related
SbPUB21	MYB	CAACAG	820	6	-	Arabidopsis thaliana	development, environmental adaptation and metabolic regulation secondary metabolism and abiotic stresses response to drought and ABA signals	stress related
SbPUB21	Myb-binding site	CAACAG	820	6	-	Nicotiana tabacum	development, environmental adaptation and metabolic regulation secondary metabolism and abiotic stresses response to drought and ABA signals	stress related
SbPUB21	Myc	TCTCTTA	1839	7	-	Arabidopsis thaliana	response to drought, ABA and cold signals	stress related
SbPUB21	MYC	CATGTG	1327	6	+	Arabidopsis thaliana	response to drought, ABA and cold signals	stress related
SbPUB21	P-box	CCTTTTG	275	7	+	Oryza sativa	gibberellin-responsive element	hormone responsive
SbPUB21	Sp1	GGGCGG	1180	6	+	Oryza sativa	light responsive element	light responsiveness
SbPUB21	Sp1	GGGCGG	1208	6	+	Oryza sativa	light responsive element	light responsiveness
SbPUB21	Sp1	GGGCGG	1257	6	+	Oryza sativa	light responsive element	light responsiveness
SbPUB21	STRE	AGGGG	239	5	-	Arabidopsis thaliana	stress response element	stress related
SbPUB21	STRE	AGGGG	273	5	-	Arabidopsis thaliana	stress response element	stress related
SbPUB21	STRE	AGGGG	439	5	-	Arabidopsis thaliana	stress response element	stress related
SbPUB21	STRE	AGGGG	1250	5	+	Arabidopsis thaliana	stress response element	stress related
SbPUB21	TATA-box	TATAAAA	989	7	-	Pisum sativum	core promoter element around -30 of transcription start	regulatory element
SbPUB21	TATA-box	TATAAA	990	6	-	Helianthus annuus	core promoter element around -30 of transcription start	regulatory element
SbPUB21	TATA-box	TATAA	991	5	-	Arabidopsis thaliana	core promoter element around -30 of transcription start	regulatory element
SbPUB21	TATA-box	TATA	992	4	+	Arabidopsis thaliana	core promoter element around -30 of transcription start	regulatory element
SbPUB21	TATA-box	ATATAT	1598	6	-	Brassica napus	core promoter element around -30 of transcription start	regulatory element
SbPUB21	TATA-box	TATA	1599	4	-	Arabidopsis thaliana	core promoter element around -30 of transcription start	regulatory element
SbPUB21	TCA	TCATCTTCAT	938	9	+	Pisum sativum	cis-acting element involved in salicylic acid responsiveness	hormone responsive
SbPUB21	TCA-element	CCATCTTTTT	472	9	+	Nicotiana tabacum	cis-acting element involved in salicylic acid responsiveness	stress related
SbPUB21	TCA-element	CCATCTTTTT	1917	9	-	Nicotiana tabacum	cis-acting element involved in salicylic acid responsiveness	stress related
SbPUB21	TGACG-motif	TGACG	147	5	+	Hordeum vulgare	cis-acting regulatory element involved in the MeJA-responsiveness	Hormone-responsive
SbPUB21	TGACG-motif	TGACG	407	5	+	Hordeum vulgare	cis-acting regulatory element involved in the MeJA-responsiveness	Hormone-responsive
SbPUB21	TGA-element	AACGAC	109	6	-	Brassica oleracea	auxin-responsive element	Hormone-responsive
SbPUB21	WRE3	CCACCT	199	6	+	Pisum sativum	Wounding and pathogen response element	stress related
SbPUB21	WUN-motif	AAATTTCCT	1449	9	+	Brassica oleracea	wound-responsive element	stress related
SbPUB22	AAGAA-motif	GAAAGAA	263	7	-	Avena sativa	involved in abscisic acid reaction of cis element	stress related
SbPUB22	ABRE	ACGTG	1166	5	+	Arabidopsis thaliana	cis-acting element involved in the abscisic acid responsiveness	Hormone-responsive
SbPUB22	ABRE	CACGTG	1753	6	-	Arabidopsis thaliana	cis-acting element involved in the abscisic acid responsiveness	Hormone-responsive
SbPUB22	ABRE	ACGTG	1754	5	+	Arabidopsis thaliana	cis-acting element involved in the abscisic acid responsiveness	Hormone-responsive
SbPUB22	ABRE	ACGTG	1820	5	-	Arabidopsis thaliana	cis-acting element involved in the abscisic acid responsiveness	Hormone-responsive
SbPUB22	ABRE3a	TACGTG	1165	6	+	Zea mays	cis-acting element involved in the abscisic acid responsiveness	Hormone-responsive
SbPUB22	ABRE4	CACGTA	1165	6	-	Zea mays	cis-acting element involved in the abscisic acid responsiveness	Hormone-responsive
SbPUB22	ARE	AAACCA	626	6	+	Zea mays	cis-acting regulatory element essential for the anaerobic induction	stress related
SbPUB22	as-1	TGACG	816	5	+	Arabidopsis thaliana	cis-acting element involved in salicylic acid responsiveness/cold, drought and pathogen/SA	stress related
SbPUB22	as-1	TGACG	1021	5	-	Arabidopsis thaliana	cis-acting element involved in salicylic acid responsiveness/cold, drought and pathogen/SA	stress related
SbPUB22	as-1	TGACG	1803	5	+	Arabidopsis thaliana	cis-acting element involved in salicylic acid responsiveness/cold, drought and pathogen/SA	stress related
SbPUB22	AT~TATA-box	TATATA	1226	6	-	Arabidopsis thaliana	cis-acting element involved in light responsiveness	light responsiveness
SbPUB22	AT~TATA-box	TATATA	1228	6	-	Arabidopsis thaliana	cis-acting element involved in light responsiveness	light responsiveness
SbPUB22	AT~TATA-box	TATATA	1230	6	-	Arabidopsis thaliana	cis-acting element involved in light responsiveness	light responsiveness
SbPUB22	AT~TATA-box	TATATA	1238	6	-	Arabidopsis thaliana	cis-acting element involved in light responsiveness	light responsiveness
SbPUB22	Box 4	ATTAAT	523	6	+	Petroselinum crispum	part of a conserved DNA module involved in light responsiveness	light responsiveness
SbPUB22	Box 4	ATTAAT	610	6	+	Petroselinum crispum	part of a conserved DNA module involved in light responsiveness	light responsiveness
SbPUB22	Box 4	ATTAAT	1597	6	-	Petroselinum crispum	part of a conserved DNA module involved in light responsiveness	light responsiveness
SbPUB22	box S	AGCCACC	956	7	+	Arabidopsis thaliana	cis-acting element involved in light responsiveness	light responsive
SbPUB22	CAAT-box	CCAAT	88	5	+	Arabidopsis thaliana	common cis-acting element in promoter and enhancer regions	regulatory element
SbPUB22	CAAT-box	CAAT	89	4	+	Nicotiana glutinosa	common cis-acting element in promoter and enhancer regions	regulatory element
SbPUB22	CAAT-box	CAAT	354	4	-	Nicotiana glutinosa	common cis-acting element in promoter and enhancer regions	regulatory element
SbPUB22	CAAT-box	CAAAT	400	5	-	Pisum sativum	common cis-acting element in promoter and enhancer regions	regulatory element
SbPUB22	CAAT-box	CAAT	406	4	+	Nicotiana glutinosa	common cis-acting element in promoter and enhancer regions	regulatory element
SbPUB22	CAAT-box	CAAT	419	4	+	Nicotiana glutinosa	common cis-acting element in promoter and enhancer regions	regulatory element
SbPUB22	CAAT-box	CAAT	476	4	+	Nicotiana glutinosa	common cis-acting element in promoter and enhancer regions	regulatory element
SbPUB22	CAAT-box	CAAT	490	4	-	Nicotiana glutinosa	common cis-acting element in promoter and enhancer regions	regulatory element
SbPUB22	CAAT-box	CCAAT	503	5	+	Arabidopsis thaliana	common cis-acting element in promoter and enhancer regions	regulatory element
SbPUB22	CAAT-box	CAAT	504	4	+	Nicotiana glutinosa	common cis-acting element in promoter and enhancer regions	regulatory element
SbPUB22	CAAT-box	CAAT	508	4	+	Nicotiana glutinosa	common cis-acting element in promoter and enhancer regions	regulatory element
SbPUB22	CAAT-box	CAAT	616	4	+	Nicotiana glutinosa	common cis-acting element in promoter and enhancer regions	regulatory element
SbPUB22	CAAT-box	CCAAT	649	5	+	Arabidopsis thaliana	common cis-acting element in promoter and enhancer regions	regulatory element
SbPUB22	CAAT-box	CAAT	650	4	+	Nicotiana glutinosa	common cis-acting element in promoter and enhancer regions	regulatory element
SbPUB22	CAAT-box	TGCCAAC	660	7	+	Petunia hybrida	common cis-acting element in promoter and enhancer regions	regulatory element
SbPUB22	CAAT-box	CAAT	1047	4	-	Nicotiana glutinosa	common cis-acting element in promoter and enhancer regions	regulatory element
SbPUB22	CAAT-box	CCAAT	1201	5	-	Arabidopsis thaliana	common cis-acting element in promoter and enhancer regions	regulatory element
SbPUB22	CAAT-box	CAAT	1208	4	+	Nicotiana glutinosa	common cis-acting element in promoter and enhancer regions	regulatory element
SbPUB22	CAAT-box	CCAAT	1272	5	+	Arabidopsis thaliana	common cis-acting element in promoter and enhancer regions	regulatory element
SbPUB22	CAAT-box	CAAT	1273	4	+	Nicotiana glutinosa	common cis-acting element in promoter and enhancer regions	regulatory element
SbPUB22	CAAT-box	CAAT	1275	4	-	Nicotiana glutinosa	common cis-acting element in promoter and enhancer regions	regulatory element
SbPUB22	CAAT-box	CAAT	1307	4	-	Nicotiana glutinosa	common cis-acting element in promoter and enhancer regions	regulatory element
SbPUB22	CAAT-box	CAAAT	1392	5	-	Pisum sativum	common cis-acting element in promoter and enhancer regions	regulatory element
SbPUB22	CAAT-box	CAAT	1435	4	+	Nicotiana glutinosa	common cis-acting element in promoter and enhancer regions	regulatory element
SbPUB22	CAAT-box	CAAT	1648	4	-	Nicotiana glutinosa	common cis-acting element in promoter and enhancer regions	regulatory element
SbPUB22	CAAT-box	CAAT	1672	4	+	Nicotiana glutinosa	common cis-acting element in promoter and enhancer regions	regulatory element
SbPUB22	CAAT-box	CAAAT	1775	5	-	Pisum sativum	common cis-acting element in promoter and enhancer regions	regulatory element
SbPUB22	CAAT-box	CAAAT	1786	5	-	Pisum sativum	common cis-acting element in promoter and enhancer regions	regulatory element
SbPUB22	CARE	CAACTCCC	1192	8	-	Oryza sativa	cis-acting element involved in gibberellin-responsiveness	hormone responsive
SbPUB22	CCAAT-box	CAACGG	757	6	-	Hordeum vulgare	MYBHv1 binding site	MYB binding site
SbPUB22	CCAAT-box	CAACGG	1530	6	-	Hordeum vulgare	MYBHv1 binding site	MYB binding site
SbPUB22	CGTCA-motif	CGTCA	816	5	-	Hordeum vulgare	cis-acting regulatory element involved in the MeJA-responsiveness	Hormone-responsive
SbPUB22	CGTCA-motif	CGTCA	1021	5	+	Hordeum vulgare	cis-acting regulatory element involved in the MeJA-responsiveness	Hormone-responsive
SbPUB22	CGTCA-motif	CGTCA	1803	5	-	Hordeum vulgare	cis-acting regulatory element involved in the MeJA-responsiveness	Hormone-responsive
SbPUB22	dOCT	CTCGGATC	770	8	-	Zea mays
SbPUB22	ERE	ATTTCATA	367	8	-	Nicotiana glutinos
SbPUB22	GARE-motif	TCTGTTG	889	7	-	Brassica oleracea	gibberellin-responsive element	hormone responsive
SbPUB22	GARE-motif	TCTGTTG	1888	7	-	Brassica oleracea	gibberellin-responsive element	hormone responsive
SbPUB22	GATA-motif	GATAGGG	282	7	-	Pisum sativum	part of a light responsive element	light responsiveness
SbPUB22	GATA-motif	AAGGATAAGG	1281	9	-	Solanum tuberosum	part of a light responsive element	light responsiveness
SbPUB22	G-Box	CACGTG	1753	6	-	Pisum sativum	cis-acting regulatory element involved in light responsiveness	light responsiveness
SbPUB22	G-box	CACGAC	245	6	-	Zea mays	cis-acting regulatory element involved in light responsiveness	light responsiveness
SbPUB22	G-box	TACGTG	1165	6	+	Arabidopsis thaliana	cis-acting regulatory element involved in light responsiveness	light responsiveness
SbPUB22	G-box	TAACACGTAG	1218	9	-	Brassica oleracea	cis-acting regulatory element involved in light responsiveness	light responsiveness
SbPUB22	G-box	CACGTG	1753	6	-	Arabidopsis thaliana	cis-acting regulatory element involved in light responsiveness	light responsiveness
SbPUB22	G-box	CACGTC	1820	6	+	Zea mays	cis-acting regulatory element involved in light responsiveness	light responsiveness
SbPUB22	GT1-motif	GGTTAAT	564	7	+	Avena sativa	light responsive element	light responsiveness
SbPUB22	GT1-motif	GGTTAA	1123	6	+	Arabidopsis thaliana	light responsive element	light responsiveness
SbPUB22	GTGGC-motif	GATTCTGTGGC	957	10	-	Spinacia oleracea	part of a light responsive element	light responsiveness
SbPUB22	GTGGC-motif	GATTCTGTGGC	1514	10	+	Spinacia oleracea	part of a light responsive element	light responsiveness
SbPUB22	MBS	CAACTG	1171	6	+	Arabidopsis thaliana	MYB binding site involved in drought-inducibility	stress related	MYB binding site involved in drought-inducibility
SbPUB22	Myb	TAACTG	339	6	+	Arabidopsis thaliana	development, environmental adaptation and metabolic regulation secondary metabolism and abiotic stresses response to drought and ABA signals	stress related
SbPUB22	Myb	CAACTG	1171	6	+	Arabidopsis thaliana	development, environmental adaptation and metabolic regulation secondary metabolism and abiotic stresses response to drought and ABA signals	stress related
SbPUB22	MYB	TAACCA	563	6	-	Arabidopsis thaliana	development, environmental adaptation and metabolic regulation secondary metabolism and abiotic stresses response to drought and ABA signals	stress related
SbPUB22	MYB	CAACAG	889	6	+	Arabidopsis thaliana	development, environmental adaptation and metabolic regulation secondary metabolism and abiotic stresses response to drought and ABA signals	stress related
SbPUB22	MYB	CAACAG	1888	6	+	Arabidopsis thaliana	development, environmental adaptation and metabolic regulation secondary metabolism and abiotic stresses response to drought and ABA signals	stress related
SbPUB22	MYB recognition site	CCGTTG	757	6	+	Arabidopsis thaliana	development, environmental adaptation and metabolic regulation secondary metabolism and abiotic stresses response to drought and ABA signals	stress related
SbPUB22	MYB recognition site	CCGTTG	1530	6	+	Arabidopsis thaliana	development, environmental adaptation and metabolic regulation secondary metabolism and abiotic stresses response to drought and ABA signals	stress related
SbPUB22	Myb-binding site	CAACAG	889	6	+	Nicotiana tabacum	development, environmental adaptation and metabolic regulation secondary metabolism and abiotic stresses response to drought and ABA signals	stress related
SbPUB22	Myb-binding site	CAACAG	1888	6	+	Nicotiana tabacum	development, environmental adaptation and metabolic regulation secondary metabolism and abiotic stresses response to drought and ABA signals	stress related
SbPUB22	MYB-like sequence	TAACCA	563	6	-	Arabidopsis thaliana	development, environmental adaptation and metabolic regulation secondary metabolism and abiotic stresses response to drought and ABA signals	stress related
SbPUB22	MYC	CAATTG	1273	6	-	Arabidopsis thaliana	response to drought, ABA and cold signals	stress related
SbPUB22	MYC	CATTTG	1391	6	+	Arabidopsis thaliana	response to drought, ABA and cold signals	stress related
SbPUB22	MYC	CATTTG	1774	6	+	Arabidopsis thaliana	response to drought, ABA and cold signals	stress related
SbPUB22	O2-site	GATGATGTGG	706	9	+	Zea mays	cis-acting regulatory element involved in zein metabolism regulation	Hormone-responsive
SbPUB22	STRE	AGGGG	498	5	-	Arabidopsis thaliana	stress response element	stress related
SbPUB22	STRE	AGGGG	1188	5	+	Arabidopsis thaliana	stress response element	stress related
SbPUB22	TATA-box	ATATAT	102	6	+	Brassica napus	core promoter element around -30 of transcription start	regulatory element
SbPUB22	TATA-box	TATA	103	4	+	Arabidopsis thaliana	core promoter element around -30 of transcription start	regulatory element
SbPUB22	TATA-box	TATA	307	4	+	Arabidopsis thaliana	core promoter element around -30 of transcription start	regulatory element
SbPUB22	TATA-box	TACATAAA	309	8	+	Oryza sativa	core promoter element around -30 of transcription start	regulatory element
SbPUB22	TATA-box	TATA	325	4	+	Arabidopsis thaliana	core promoter element around -30 of transcription start	regulatory element
SbPUB22	TATA-box	TACAAAA	442	7	+	Oryza sativa	core promoter element around -30 of transcription start	regulatory element
SbPUB22	TATA-box	TATATAA	1225	7	-	Arabidopsis thaliana	core promoter element around -30 of transcription start	regulatory element
SbPUB22	TATA-box	TATATA	1226	6	-	Arabidopsis thaliana	core promoter element around -30 of transcription start	regulatory element
SbPUB22	TATA-box	ATATAT	1227	6	-	Brassica napus	core promoter element around -30 of transcription start	regulatory element
SbPUB22	TATA-box	TATATA	1228	6	-	Arabidopsis thaliana	core promoter element around -30 of transcription start	regulatory element
SbPUB22	TATA-box	ATATAT	1229	6	-	Brassica napus	core promoter element around -30 of transcription start	regulatory element
SbPUB22	TATA-box	TATATA	1230	6	-	Arabidopsis thaliana	core promoter element around -30 of transcription start	regulatory element
SbPUB22	TATA-box	TATA	1232	4	-	Arabidopsis thaliana	core promoter element around -30 of transcription start	regulatory element
SbPUB22	TATA-box	ATATAT	1237	6	-	Brassica napus	core promoter element around -30 of transcription start	regulatory element
SbPUB22	TATA-box	TATATA	1238	6	-	Arabidopsis thaliana	core promoter element around -30 of transcription start	regulatory element
SbPUB22	TATA-box	TATA	1240	4	-	Arabidopsis thaliana	core promoter element around -30 of transcription start	regulatory element
SbPUB22	TATA-box	taTATAAAtc	1331	9	-	Arabidopsis thaliana	core promoter element around -30 of transcription start	regulatory element
SbPUB22	TATA-box	TATAAAT	1332	7	-	Brassica juncea	core promoter element around -30 of transcription start	regulatory element
SbPUB22	TATA-box	TATAAA	1333	6	-	Helianthus annuus	core promoter element around -30 of transcription start	regulatory element
SbPUB22	TATA-box	TATAA	1334	5	-	Arabidopsis thaliana	core promoter element around -30 of transcription start	regulatory element
SbPUB22	TATA-box	TATA	1335	4	-	Arabidopsis thaliana	core promoter element around -30 of transcription start	regulatory element
SbPUB22	TATA-box	TATA	1643	4	-	Arabidopsis thaliana	core promoter element around -30 of transcription start	regulatory element
SbPUB22	TATA-box	TATACA	1834	6	-	Helianthus annuus	core promoter element around -30 of transcription start	regulatory element
SbPUB22	TATA-box	TATA	1836	4	-	Arabidopsis thaliana	core promoter element around -30 of transcription start	regulatory element
SbPUB22	TATA-box	ATATAA	1846	6	+	Brassica oleracea	core promoter element around -30 of transcription start	regulatory element
SbPUB22	TATA-box	TATA	1847	4	-	Arabidopsis thaliana	core promoter element around -30 of transcription start	regulatory element
SbPUB22	TATA-box	ATTATA	1984	6	+	Brassica napus	core promoter element around -30 of transcription start	regulatory element
SbPUB22	TATA-box	TATAA	1985	5	-	Arabidopsis thaliana	core promoter element around -30 of transcription start	regulatory element
SbPUB22	TATA-box	TATA	1986	4	-	Arabidopsis thaliana	core promoter element around -30 of transcription start	regulatory element
SbPUB22	TCCC-motif	TCTCCCT	1086	7	-	Spinacia oleracea	part of a light responsive element	light responsiveness
SbPUB22	TGACG-motif	TGACG	816	5	+	Hordeum vulgare	cis-acting regulatory element involved in the MeJA-responsiveness	Hormone-responsive
SbPUB22	TGACG-motif	TGACG	1021	5	-	Hordeum vulgare	cis-acting regulatory element involved in the MeJA-responsiveness	Hormone-responsive
SbPUB22	TGACG-motif	TGACG	1803	5	+	Hordeum vulgare	cis-acting regulatory element involved in the MeJA-responsiveness	Hormone-responsive
SbPUB22	TGA-element	AACGAC	186	6	+	Brassica oleracea	auxin-responsive element	Hormone-responsive
SbPUB22	TGA-element	AACGAC	1355	6	+	Brassica oleracea	auxin-responsive element	Hormone-responsive
SbPUB22	W box	TTGACC	473	6	-	Arabidopsis thaliana	responses to stresses	stress related
SbPUB22	W box	TTGACC	1445	6	+	Arabidopsis thaliana	responses to stresses	stress related
SbPUB22	WRE3	CCACCT	581	6	-	Pisum sativum	Wounding and pathogen response element	stress related
SbPUB22	WRE3	CCACCT	1489	6	+	Pisum sativum	Wounding and pathogen response element	stress related
SbPUB23	AAGAA-motif	GAAAGAA	837	7	-	Avena sativa	involved in abscisic acid reaction of cis element	stress related
SbPUB23	A-box	CCGTCC	29	6	-	Petroselinum crispum	cis-acting regulatory element	plant growth and development-related
SbPUB23	A-box	CCGTCC	1439	6	+	Petroselinum crispum	cis-acting regulatory element	plant growth and development-related
SbPUB23	ABRE	ACGTG	997	5	-	Arabidopsis thaliana	cis-acting element involved in the abscisic acid responsiveness	Hormone-responsive
SbPUB23	ABRE	ACGTG	1084	5	-	Arabidopsis thaliana	cis-acting element involved in the abscisic acid responsiveness	Hormone-responsive
SbPUB23	ABRE	ACGTG	1175	5	+	Arabidopsis thaliana	cis-acting element involved in the abscisic acid responsiveness	Hormone-responsive
SbPUB23	ABRE3a	TACGTG	997	6	-	Zea mays	cis-acting element involved in the abscisic acid responsiveness	Hormone-responsive
SbPUB23	ABRE4	CACGTA	997	6	+	Zea mays	cis-acting element involved in the abscisic acid responsiveness	Hormone-responsive
SbPUB23	AC-I	(T/C)C(T/C)(C/T)ACC(T/C)ACC	1317	9	-	Phaseolus vulgaris	gene regulation	plant growth and development
SbPUB23	ARE	AAACCA	307	6	-	Zea mays	cis-acting regulatory element essential for the anaerobic induction	stress related
SbPUB23	as-1	TGACG	17	5	-	Arabidopsis thaliana	cis-acting element involved in salicylic acid responsiveness/cold, drought and pathogen/SA	stress related
SbPUB23	as-1	TGACG	142	5	-	Arabidopsis thaliana	cis-acting element involved in salicylic acid responsiveness/cold, drought and pathogen/SA	stress related
SbPUB23	as-1	TGACG	477	5	-	Arabidopsis thaliana	cis-acting element involved in salicylic acid responsiveness/cold, drought and pathogen/SA	stress related
SbPUB23	as-1	TGACG	720	5	-	Arabidopsis thaliana	cis-acting element involved in salicylic acid responsiveness/cold, drought and pathogen/SA	stress related
SbPUB23	as-1	TGACG	1107	5	+	Arabidopsis thaliana	cis-acting element involved in salicylic acid responsiveness/cold, drought and pathogen/SA	stress related
SbPUB23	as-1	TGACG	1173	5	+	Arabidopsis thaliana	cis-acting element involved in salicylic acid responsiveness/cold, drought and pathogen/SA	stress related
SbPUB23	AT~TATA-box	TATATA	1456	6	-	Arabidopsis thaliana	cis-acting element involved in light responsiveness	light responsiveness
SbPUB23	ATC-motif	AGTAATCT	1643	8	+	Spinacia oleracea	part of a conserved DNA module involved in light responsiveness	light responsiveness
SbPUB23	AuxRR-core	GGTCCAT	712	7	+	Nicotiana tabacum	cis-acting regulatory element involved in auxin responsiveness	Hormone-responsive
SbPUB23	Box 4	ATTAAT	1248	6	-	Petroselinum crispum	part of a conserved DNA module involved in light responsiveness	light responsiveness
SbPUB23	CAAT-box	CAAT	71	4	-	Nicotiana glutinosa	common cis-acting element in promoter and enhancer regions	regulatory element
SbPUB23	CAAT-box	CCAAT	82	5	-	Arabidopsis thaliana	common cis-acting element in promoter and enhancer regions	regulatory element
SbPUB23	CAAT-box	TGCCAAC	227	7	-	Petunia hybrida	common cis-acting element in promoter and enhancer regions	regulatory element
SbPUB23	CAAT-box	CCAAT	317	5	+	Arabidopsis thaliana	common cis-acting element in promoter and enhancer regions	regulatory element
SbPUB23	CAAT-box	CAAT	318	4	+	Nicotiana glutinosa	common cis-acting element in promoter and enhancer regions	regulatory element
SbPUB23	CAAT-box	CAAAT	516	5	+	Pisum sativum	common cis-acting element in promoter and enhancer regions	regulatory element
SbPUB23	CAAT-box	CCAAT	639	5	+	Arabidopsis thaliana	common cis-acting element in promoter and enhancer regions	regulatory element
SbPUB23	CAAT-box	CAAT	640	4	+	Nicotiana glutinosa	common cis-acting element in promoter and enhancer regions	regulatory element
SbPUB23	CAAT-box	CCAAT	642	5	-	Arabidopsis thaliana	common cis-acting element in promoter and enhancer regions	regulatory element
SbPUB23	CAAT-box	CCAAT	728	5	+	Arabidopsis thaliana	common cis-acting element in promoter and enhancer regions	regulatory element
SbPUB23	CAAT-box	CAAT	729	4	+	Nicotiana glutinosa	common cis-acting element in promoter and enhancer regions	regulatory element
SbPUB23	CAAT-box	CAAT	859	4	-	Nicotiana glutinosa	common cis-acting element in promoter and enhancer regions	regulatory element
SbPUB23	CAAT-box	CAAAT	888	5	-	Pisum sativum	common cis-acting element in promoter and enhancer regions	regulatory element
SbPUB23	CAAT-box	CAAT	991	4	+	Nicotiana glutinosa	common cis-acting element in promoter and enhancer regions	regulatory element
SbPUB23	CAAT-box	CCAAT	1002	5	-	Arabidopsis thaliana	common cis-acting element in promoter and enhancer regions	regulatory element
SbPUB23	CAAT-box	CCAAT	1019	5	-	Arabidopsis thaliana	common cis-acting element in promoter and enhancer regions	regulatory element
SbPUB23	CAAT-box	CCAAT	1025	5	-	Arabidopsis thaliana	common cis-acting element in promoter and enhancer regions	regulatory element
SbPUB23	CAAT-box	CAAAT	1076	5	-	Pisum sativum	common cis-acting element in promoter and enhancer regions	regulatory element
SbPUB23	CAAT-box	CAAT	1281	4	+	Nicotiana glutinosa	common cis-acting element in promoter and enhancer regions	regulatory element
SbPUB23	CAAT-box	CAAAT	1680	5	+	Pisum sativum	common cis-acting element in promoter and enhancer regions	regulatory element
SbPUB23	CAAT-box	CAAT	1693	4	-	Nicotiana glutinosa	common cis-acting element in promoter and enhancer regions	regulatory element
SbPUB23	CAAT-box	CAAT	1769	4	+	Nicotiana glutinosa	common cis-acting element in promoter and enhancer regions	regulatory element
SbPUB23	CAAT-box	CAAT	1920	4	-	Nicotiana glutinosa	common cis-acting element in promoter and enhancer regions	regulatory element
SbPUB23	CARE	CAACTCAC	1468	8	+	Oryza sativa	cis-acting element involved in gibberellin-responsiveness	hormone responsive
SbPUB23	CAT-box	GCCACT	1814	6	-	Arabidopsis thaliana	cis-acting regulatory element related to meristem expression	plant growth and development
SbPUB23	CCAAT-box	CAACGG	628	6	+	Hordeum vulgare	MYBHv1 binding site	MYB binding site
SbPUB23	CCAAT-box	CAACGG	1398	6	-	Hordeum vulgare	MYBHv1 binding site	MYB binding site
SbPUB23	CCGTCC motif	CCGTCC	29	6	-	Nicotiana tabacum	Cis-acting regulatory element related to meristem specific activation	plant growth and development
SbPUB23	CCGTCC motif	CCGTCC	1439	6	+	Nicotiana tabacum	Cis-acting regulatory element related to meristem specific activation	plant growth and development
SbPUB23	CCGTCC-box	CCGTCC	29	6	-	Petroselinum hortense	Cis-acting regulatory element related to meristem specific activation	plant growth and development
SbPUB23	CCGTCC-box	CCGTCC	1439	6	+	Petroselinum hortense	Cis-acting regulatory element related to meristem specific activation	plant growth and development
SbPUB23	CGTCA-motif	CGTCA	17	5	+	Hordeum vulgare	cis-acting regulatory element involved in the MeJA-responsiveness	Hormone-responsive
SbPUB23	CGTCA-motif	CGTCA	142	5	+	Hordeum vulgare	cis-acting regulatory element involved in the MeJA-responsiveness	Hormone-responsive
SbPUB23	CGTCA-motif	CGTCA	477	5	+	Hordeum vulgare	cis-acting regulatory element involved in the MeJA-responsiveness	Hormone-responsive
SbPUB23	CGTCA-motif	CGTCA	720	5	+	Hordeum vulgare	cis-acting regulatory element involved in the MeJA-responsiveness	Hormone-responsive
SbPUB23	CGTCA-motif	CGTCA	1107	5	-	Hordeum vulgare	cis-acting regulatory element involved in the MeJA-responsiveness	Hormone-responsive
SbPUB23	CGTCA-motif	CGTCA	1173	5	-	Hordeum vulgare	cis-acting regulatory element involved in the MeJA-responsiveness	Hormone-responsive
SbPUB23	DRE core	GCCGAC	100	6	+	Arabidopsis thaliana
SbPUB23	ERE	ATTTCATA	1525	8	+	Nicotiana glutinos
SbPUB23	G-Box	CACGTT	1084	6	+	Pisum sativum	cis-acting regulatory element involved in light responsiveness	light responsiveness
SbPUB23	G-box	TACGTG	997	6	-	Arabidopsis thaliana	cis-acting regulatory element involved in light responsiveness	light responsiveness
SbPUB23	G-box	CACGTC	1174	6	-	Zea mays	cis-acting regulatory element involved in light responsiveness	light responsiveness
SbPUB23	G-box	CACGAC	1980	6	+	Zea mays	cis-acting regulatory element involved in light responsiveness	light responsiveness
SbPUB23	GC-motif	CCCCCG	793	6	+	Zea mays	enhancer-like element involved in anoxic specific inducibility	stress related
SbPUB23	MBS	CAACTG	656	6	+	Arabidopsis thaliana	MYB binding site involved in drought-inducibility	stress related	MYB binding site involved in drought-inducibility
SbPUB23	MBS	CAACTG	1137	6	+	Arabidopsis thaliana	MYB binding site involved in drought-inducibility	stress related	MYB binding site involved in drought-inducibility
SbPUB23	MYB	CAACCA	1292	6	-	Arabidopsis thaliana	development, environmental adaptation and metabolic regulation secondary metabolism and abiotic stresses response to drought and ABA signals	stress related
SbPUB23	MYB	CAACAG	1944	6	+	Arabidopsis thaliana	development, environmental adaptation and metabolic regulation secondary metabolism and abiotic stresses response to drought and ABA signals	stress related
SbPUB23	Myb	CAACTG	656	6	+	Arabidopsis thaliana	development, environmental adaptation and metabolic regulation secondary metabolism and abiotic stresses response to drought and ABA signals	stress related
SbPUB23	Myb	CAACTG	1137	6	+	Arabidopsis thaliana	development, environmental adaptation and metabolic regulation secondary metabolism and abiotic stresses response to drought and ABA signals	stress related
SbPUB23	MYB recognition site	CCGTTG	628	6	-	Arabidopsis thaliana	development, environmental adaptation and metabolic regulation secondary metabolism and abiotic stresses response to drought and ABA signals	stress related
SbPUB23	MYB recognition site	CCGTTG	1398	6	+	Arabidopsis thaliana	development, environmental adaptation and metabolic regulation secondary metabolism and abiotic stresses response to drought and ABA signals	stress related
SbPUB23	Myb-binding site	CAACAG	1944	6	+	Nicotiana tabacum	development, environmental adaptation and metabolic regulation secondary metabolism and abiotic stresses response to drought and ABA signals	stress related
SbPUB23	MYC	CATGTG	58	6	+	Arabidopsis thaliana	response to drought, ABA and cold signals	stress related
SbPUB23	MYC	CATGTG	87	6	+	Arabidopsis thaliana	response to drought, ABA and cold signals	stress related
SbPUB23	MYC	CAATTG	640	6	+	Arabidopsis thaliana	response to drought, ABA and cold signals	stress related
SbPUB23	MYC	CATGTG	1033	6	-	Arabidopsis thaliana	response to drought, ABA and cold signals	stress related
SbPUB23	Sp1	GGGCGG	75	6	-	Oryza sativa	light responsive element	light responsiveness
SbPUB23	STRE	AGGGG	1324	5	+	Arabidopsis thaliana	stress response element	stress related
SbPUB23	STRE	AGGGG	1336	5	-	Arabidopsis thaliana	stress response element	stress related
SbPUB23	STRE	AGGGG	1406	5	-	Arabidopsis thaliana	stress response element	stress related
SbPUB23	STRE	AGGGG	1819	5	-	Arabidopsis thaliana	stress response element	stress related
SbPUB23	STRE	AGGGG	1826	5	-	Arabidopsis thaliana	stress response element	stress related
SbPUB23	TATA-box	TATACA	403	6	-	Helianthus annuus	core promoter element around -30 of transcription start	regulatory element
SbPUB23	TATA-box	TATA	405	4	+	Arabidopsis thaliana	core promoter element around -30 of transcription start	regulatory element
SbPUB23	TATA-box	TATA	1073	4	-	Arabidopsis thaliana	core promoter element around -30 of transcription start	regulatory element
SbPUB23	TATA-box	TATAAAA	1274	7	-	Pisum sativum	core promoter element around -30 of transcription start	regulatory element
SbPUB23	TATA-box	TATAAA	1275	6	-	Helianthus annuus	core promoter element around -30 of transcription start	regulatory element
SbPUB23	TATA-box	TATAA	1276	5	-	Arabidopsis thaliana	core promoter element around -30 of transcription start	regulatory element
SbPUB23	TATA-box	TATA	1277	4	-	Arabidopsis thaliana	core promoter element around -30 of transcription start	regulatory element
SbPUB23	TATA-box	TATTTAAA	1372	8	-	Arabidopsis thaliana	core promoter element around -30 of transcription start	regulatory element
SbPUB23	TATA-box	TATATA	1456	6	-	Arabidopsis thaliana	core promoter element around -30 of transcription start	regulatory element
SbPUB23	TATA-box	TATA	1458	4	-	Arabidopsis thaliana	core promoter element around -30 of transcription start	regulatory element
SbPUB23	TATA-box	TATA	1491	4	-	Arabidopsis thaliana	core promoter element around -30 of transcription start	regulatory element
SbPUB23	TATA-box	TATA	1566	4	-	Arabidopsis thaliana	core promoter element around -30 of transcription start	regulatory element
SbPUB23	TATA-box	TATA	1805	4	-	Arabidopsis thaliana	core promoter element around -30 of transcription start	regulatory element
SbPUB23	TCA	TCATCTTCAT	1341	9	-	Pisum sativum	cis-acting element involved in salicylic acid responsiveness	hormone responsive
SbPUB23	TCCC-motif	TCTCCCT	353	7	-	Spinacia oleracea	part of a light responsive element	light responsiveness
SbPUB23	TC-rich repeats	GTTTTCTTAC	1361	9	+	Nicotiana tabacum	cis-acting element involved in defense and stress responsiveness	stress related	defense and stress responsiveness
SbPUB23	TGACG-motif	TGACG	17	5	-	Hordeum vulgare	cis-acting regulatory element involved in the MeJA-responsiveness	Hormone-responsive
SbPUB23	TGACG-motif	TGACG	142	5	-	Hordeum vulgare	cis-acting regulatory element involved in the MeJA-responsiveness	Hormone-responsive
SbPUB23	TGACG-motif	TGACG	477	5	-	Hordeum vulgare	cis-acting regulatory element involved in the MeJA-responsiveness	Hormone-responsive
SbPUB23	TGACG-motif	TGACG	720	5	-	Hordeum vulgare	cis-acting regulatory element involved in the MeJA-responsiveness	Hormone-responsive
SbPUB23	TGACG-motif	TGACG	1107	5	+	Hordeum vulgare	cis-acting regulatory element involved in the MeJA-responsiveness	Hormone-responsive
SbPUB23	TGACG-motif	TGACG	1173	5	+	Hordeum vulgare	cis-acting regulatory element involved in the MeJA-responsiveness	Hormone-responsive
SbPUB23	TGA-element	AACGAC	698	6	+	Brassica oleracea	auxin-responsive element	Hormone-responsive
SbPUB23	W box	TTGACC	529	6	+	Arabidopsis thaliana	responses to stresses	stress related
SbPUB23	W box	TTGACC	742	6	+	Arabidopsis thaliana	responses to stresses	stress related
SbPUB23	W box	TTGACC	1401	6	+	Arabidopsis thaliana	responses to stresses	stress related
SbPUB23	W box	TTGACC	1637	6	-	Arabidopsis thaliana	responses to stresses	stress related
SbPUB24	A-box	CCGTCC	504	6	+	Petroselinum crispum	cis-acting regulatory element	plant growth and development-related
SbPUB24	A-box	CCGTCC	1436	6	+	Petroselinum crispum	cis-acting regulatory element	plant growth and development-related
SbPUB24	A-box	CCGTCC	1755	6	+	Petroselinum crispum	cis-acting regulatory element	plant growth and development-related
SbPUB24	ABRE	CGTACGTGCA	252	9	-	Hordeum vulgare	cis-acting element involved in the abscisic acid responsiveness	Hormone-responsive
SbPUB24	ABRE	ACGTG	254	5	-	Arabidopsis thaliana	cis-acting element involved in the abscisic acid responsiveness	Hormone-responsive
SbPUB24	ABRE	ACGTG	1578	5	-	Arabidopsis thaliana	cis-acting element involved in the abscisic acid responsiveness	Hormone-responsive
SbPUB24	ABRE	CACGTG	1652	6	-	Arabidopsis thaliana	cis-acting element involved in the abscisic acid responsiveness	Hormone-responsive
SbPUB24	ABRE	ACGTG	1653	5	+	Arabidopsis thaliana	cis-acting element involved in the abscisic acid responsiveness	Hormone-responsive
SbPUB24	ABRE3a	TACGTG	254	6	-	Zea mays	cis-acting element involved in the abscisic acid responsiveness	Hormone-responsive
SbPUB24	ABRE3a	TACGTG	1578	6	-	Zea mays	cis-acting element involved in the abscisic acid responsiveness	Hormone-responsive
SbPUB24	ABRE4	CACGTA	254	6	+	Zea mays	cis-acting element involved in the abscisic acid responsiveness	Hormone-responsive
SbPUB24	ABRE4	CACGTA	1578	6	+	Zea mays	cis-acting element involved in the abscisic acid responsiveness	Hormone-responsive
SbPUB24	as-1	TGACG	975	5	-	Arabidopsis thaliana	cis-acting element involved in salicylic acid responsiveness/cold, drought and pathogen/SA	stress related
SbPUB24	as-1	TGACG	1057	5	+	Arabidopsis thaliana	cis-acting element involved in salicylic acid responsiveness/cold, drought and pathogen/SA	stress related
SbPUB24	as-1	TGACG	1208	5	-	Arabidopsis thaliana	cis-acting element involved in salicylic acid responsiveness/cold, drought and pathogen/SA	stress related
SbPUB24	as-1	TGACG	1333	5	+	Arabidopsis thaliana	cis-acting element involved in salicylic acid responsiveness/cold, drought and pathogen/SA	stress related
SbPUB24	as-1	TGACG	1778	5	-	Arabidopsis thaliana	cis-acting element involved in salicylic acid responsiveness/cold, drought and pathogen/SA	stress related
SbPUB24	AT1-motif	AATTATTTTTTATT	998	13	+	Solanum tuberosum	part of a light responsive module	light responsiveness
SbPUB24	CAAT-box	CCAAT	1	5	+	Arabidopsis thaliana	common cis-acting element in promoter and enhancer regions	regulatory element
SbPUB24	CAAT-box	CAAT	2	4	+	Nicotiana glutinosa	common cis-acting element in promoter and enhancer regions	regulatory element
SbPUB24	CAAT-box	CCAAT	42	5	-	Arabidopsis thaliana	common cis-acting element in promoter and enhancer regions	regulatory element
SbPUB24	CAAT-box	CAAT	67	4	-	Nicotiana glutinosa	common cis-acting element in promoter and enhancer regions	regulatory element
SbPUB24	CAAT-box	CCAAT	123	5	+	Arabidopsis thaliana	common cis-acting element in promoter and enhancer regions	regulatory element
SbPUB24	CAAT-box	CAAT	124	4	+	Nicotiana glutinosa	common cis-acting element in promoter and enhancer regions	regulatory element
SbPUB24	CAAT-box	CAAT	183	4	-	Nicotiana glutinosa	common cis-acting element in promoter and enhancer regions	regulatory element
SbPUB24	CAAT-box	CAAAT	341	5	-	Pisum sativum	common cis-acting element in promoter and enhancer regions	regulatory element
SbPUB24	CAAT-box	CAAAT	435	5	+	Pisum sativum	common cis-acting element in promoter and enhancer regions	regulatory element
SbPUB24	CAAT-box	CAAT	776	4	-	Nicotiana glutinosa	common cis-acting element in promoter and enhancer regions	regulatory element
SbPUB24	CAAT-box	CAAAT	923	5	-	Pisum sativum	common cis-acting element in promoter and enhancer regions	regulatory element
SbPUB24	CAAT-box	CAAAT	929	5	+	Pisum sativum	common cis-acting element in promoter and enhancer regions	regulatory element
SbPUB24	CAAT-box	CAAT	934	4	-	Nicotiana glutinosa	common cis-acting element in promoter and enhancer regions	regulatory element
SbPUB24	CAAT-box	CCAAT	939	5	+	Arabidopsis thaliana	common cis-acting element in promoter and enhancer regions	regulatory element
SbPUB24	CAAT-box	CAAT	940	4	+	Nicotiana glutinosa	common cis-acting element in promoter and enhancer regions	regulatory element
SbPUB24	CAAT-box	CAAT	978	4	+	Nicotiana glutinosa	common cis-acting element in promoter and enhancer regions	regulatory element
SbPUB24	CAAT-box	CAAT	997	4	+	Nicotiana glutinosa	common cis-acting element in promoter and enhancer regions	regulatory element
SbPUB24	CAAT-box	CAAT	1052	4	+	Nicotiana glutinosa	common cis-acting element in promoter and enhancer regions	regulatory element
SbPUB24	CAAT-box	TGCCAAC	1151	7	+	Petunia hybrida	common cis-acting element in promoter and enhancer regions	regulatory element
SbPUB24	CAAT-box	CAAAT	1233	5	+	Pisum sativum	common cis-acting element in promoter and enhancer regions	regulatory element
SbPUB24	CAAT-box	CAAAT	1246	5	-	Pisum sativum	common cis-acting element in promoter and enhancer regions	regulatory element
SbPUB24	CAAT-box	CAAAT	1322	5	+	Pisum sativum	common cis-acting element in promoter and enhancer regions	regulatory element
SbPUB24	CAAT-box	CCCAATTT	1323	8	-	Arabidopsis thaliana	common cis-acting element in promoter and enhancer regions	regulatory element
SbPUB24	CAAT-box	CCAAT	1325	5	-	Arabidopsis thaliana	common cis-acting element in promoter and enhancer regions	regulatory element
SbPUB24	CAAT-box	CCAAT	1371	5	-	Arabidopsis thaliana	common cis-acting element in promoter and enhancer regions	regulatory element
SbPUB24	CAAT-box	CCAAT	1390	5	+	Arabidopsis thaliana	common cis-acting element in promoter and enhancer regions	regulatory element
SbPUB24	CAAT-box	CAAT	1391	4	+	Nicotiana glutinosa	common cis-acting element in promoter and enhancer regions	regulatory element
SbPUB24	CAAT-box	CAAT	1530	4	+	Nicotiana glutinosa	common cis-acting element in promoter and enhancer regions	regulatory element
SbPUB24	CAAT-box	CCAAT	1916	5	+	Arabidopsis thaliana	common cis-acting element in promoter and enhancer regions	regulatory element
SbPUB24	CAAT-box	CAAT	1917	4	+	Nicotiana glutinosa	common cis-acting element in promoter and enhancer regions	regulatory element
SbPUB24	CAAT-box	CCAAT	1991	5	-	Arabidopsis thaliana	common cis-acting element in promoter and enhancer regions	regulatory element
SbPUB24	CAT-box	GCCACT	862	6	-	Arabidopsis thaliana	cis-acting regulatory element related to meristem expression	plant growth and development
SbPUB24	CAT-box	GCCACT	1525	6	-	Arabidopsis thaliana	cis-acting regulatory element related to meristem expression	plant growth and development
SbPUB24	CCAAT-box	CAACGG	1405	6	+	Hordeum vulgare	MYBHv1 binding site	MYB binding site
SbPUB24	CCGTCC motif	CCGTCC	504	6	+	Nicotiana tabacum	Cis-acting regulatory element related to meristem specific activation	plant growth and development
SbPUB24	CCGTCC motif	CCGTCC	1436	6	+	Nicotiana tabacum	Cis-acting regulatory element related to meristem specific activation	plant growth and development
SbPUB24	CCGTCC motif	CCGTCC	1755	6	+	Nicotiana tabacum	Cis-acting regulatory element related to meristem specific activation	plant growth and development
SbPUB24	CCGTCC-box	CCGTCC	504	6	+	Petroselinum hortense	Cis-acting regulatory element related to meristem specific activation	plant growth and development
SbPUB24	CCGTCC-box	CCGTCC	1436	6	+	Petroselinum hortense	Cis-acting regulatory element related to meristem specific activation	plant growth and development
SbPUB24	CCGTCC-box	CCGTCC	1755	6	+	Petroselinum hortense	Cis-acting regulatory element related to meristem specific activation	plant growth and development
SbPUB24	CGTCA-motif	CGTCA	975	5	+	Hordeum vulgare	cis-acting regulatory element involved in the MeJA-responsiveness	Hormone-responsive
SbPUB24	CGTCA-motif	CGTCA	1057	5	-	Hordeum vulgare	cis-acting regulatory element involved in the MeJA-responsiveness	Hormone-responsive
SbPUB24	CGTCA-motif	CGTCA	1208	5	+	Hordeum vulgare	cis-acting regulatory element involved in the MeJA-responsiveness	Hormone-responsive
SbPUB24	CGTCA-motif	CGTCA	1333	5	-	Hordeum vulgare	cis-acting regulatory element involved in the MeJA-responsiveness	Hormone-responsive
SbPUB24	CGTCA-motif	CGTCA	1778	5	+	Hordeum vulgare	cis-acting regulatory element involved in the MeJA-responsiveness	Hormone-responsive
SbPUB24	G-box	TACGTG	254	6	-	Arabidopsis thaliana	cis-acting regulatory element involved in light responsiveness	light responsiveness
SbPUB24	G-box	TACGTG	1578	6	-	Arabidopsis thaliana	cis-acting regulatory element involved in light responsiveness	light responsiveness
SbPUB24	G-box	CACGTG	1652	6	-	Arabidopsis thaliana	cis-acting regulatory element involved in light responsiveness	light responsiveness
SbPUB24	G-Box	CACGTG	1652	6	-	Pisum sativum	cis-acting regulatory element involved in light responsiveness	light responsiveness
SbPUB24	GC-motif	CCCCCG	1970	6	-	Zea mays	enhancer-like element involved in anoxic specific inducibility	stress related
SbPUB24	MYB	CAACAG	229	6	-	Arabidopsis thaliana	development, environmental adaptation and metabolic regulation secondary metabolism and abiotic stresses response to drought and ABA signals	stress related
SbPUB24	MYB	CAACCA	1834	6	+	Arabidopsis thaliana	development, environmental adaptation and metabolic regulation secondary metabolism and abiotic stresses response to drought and ABA signals	stress related
SbPUB24	MYB	CAACCA	1993	6	-	Arabidopsis thaliana	development, environmental adaptation and metabolic regulation secondary metabolism and abiotic stresses response to drought and ABA signals	stress related
SbPUB24	MYB recognition site	CCGTTG	1405	6	-	Arabidopsis thaliana	development, environmental adaptation and metabolic regulation secondary metabolism and abiotic stresses response to drought and ABA signals	stress related
SbPUB24	Myb-binding site	CAACAG	229	6	-	Nicotiana tabacum	development, environmental adaptation and metabolic regulation secondary metabolism and abiotic stresses response to drought and ABA signals	stress related
SbPUB24	MYC	CATTTG	340	6	+	Arabidopsis thaliana	response to drought, ABA and cold signals	stress related
SbPUB24	MYC	CATTTG	435	6	-	Arabidopsis thaliana	response to drought, ABA and cold signals	stress related
SbPUB24	MYC	CATGTG	651	6	+	Arabidopsis thaliana	response to drought, ABA and cold signals	stress related
SbPUB24	MYC	CATGTG	663	6	+	Arabidopsis thaliana	response to drought, ABA and cold signals	stress related
SbPUB24	MYC	CATGTG	1036	6	+	Arabidopsis thaliana	response to drought, ABA and cold signals	stress related
SbPUB24	O2-site	GATGATGTGG	366	9	+	Zea mays	cis-acting regulatory element involved in zein metabolism regulation	Hormone-responsive
SbPUB24	RY-element	CATGCATG	659	8	+	Helianthus annuus	cis-acting regulatory element involved in seed-specific regulation	plant growth and development
[truncated: 4,745 more rows]
