# Supplementary material for: Genome-wide identification and expression analysis of the U-box E3 ubiquitin ligase gene family related to salt tolerance in sorghum (Sorghum bicolor L.)
Source: Front Plant Sci. 2023 Mar 17;14:1141617. doi: 10.3389/fpls.2023.1141617 (PMC10063820; doi:10.3389/fpls.2023.1141617)
Supplement: Supplementary file 6 [file Table_4.xlsx]

## Sheet: RNA-seq
gene_name	RCK1	RCK2	RS1	RS2	MCK1	MCK2	MS1	MS2
SbPUB2	7.42766	5.52477	3.80706	7.96076	13.2898	14.5663	20.889	16.8544
SbPUB3	2.58775	2.07085	2.35117	3.49425	1.3793	3.10152	2.57109	3.19348
SbPUB4	20.1017	23.3218	20.3275	19.9465	20.8946	23.7778	14.4349	19.3479
SbPUB5	0.883592	1.19508	0.831098	1.04835	0	0.064792	0.168686	0.166673
SbPUB6	10.7508	4.22915	12.1498	15.1864	8.38356	11.0658	8.43677	9.93622
SbPUB9	6.00638	5.90468	3.59488	3.52972	2.42754	2.06396	2.7943	3.5116
SbPUB10	5.57532	4.88513	10.1097	10.7023	4.41177	5.86879	3.9925	5.87535
SbPUB13	0.753787	0.637914	0.366605	0.744018	2.92846	0.740677	2.18079	1.40097
SbPUB18	0.123391	0.035738	0.126488	0.162717	0.133357	0.148695	0.128827	0.162817
SbPUB20	8.17069	9.20438	7.86642	9.69027	18.4054	13.4313	18.4001	18.7671
SbPUB26	16.7895	14.3753	30.9262	12.1742	11.5818	17.8003	21.3432	7.85396
SbPUB27	5.02724	4.00982	4.87801	4.65732	1.49244	1.55878	3.0881	2.15053
SbPUB30	0.417953	0.351756	0.254979	0.316843	0.383244	0.559008	0.495384	0.498133
SbPUB31	0.513312	0.643651	0.322281	0.43004	1.18368	1.1881	0.918072	1.24615
SbPUB32	4.75221	4.73883	1.94368	3.07269	1.28607	0.795337	3.38841	2.68874
SbPUB33	1.38404	2.27778	0.879781	2.28687	2.0648	1.72403	2.80352	4.01583
SbPUB34	0	0	0	0.025231	0.025443	0.043235	0	0.027918
SbPUB38	0.122258	0.112777	0.010791	0.026845	0.269971	0.128502	0.120703	0.012447
SbPUB41	15.4412	14.6539	19.8963	19.0891	18.709	24.0444	18.6038	16.3964
SbPUB42	4.96771	3.59045	3.75086	5.06559	3.65169	4.7331	4.24107	4.12652
SbPUB43	1.93655	0	0	0	0	0	5.34723	0
SbPUB45	0.011357	0	0	0	0	0	0	0
SbPUB47	4.18368	5.39786	11.3372	11.7519	7.62443	14.0003	9.41816	4.01769
SbPUB49	4.79923	3.86166	3.49339	3.80592	2.95642	2.77787	1.59865	3.62157
SbPUB52	22.2505	7.97576	16.0859	16.8817	26.91	9.6274	23.5408	22.6944
SbPUB53	13.7761	11.3398	8.67838	11.2039	9.35384	12.6135	11.5855	11.8207
SbPUB54	12.4005	13.396	11.1931	10.4738	6.04254	8.34483	4.78559	7.74155
SbPUB56	33.1847	26.7321	25.5036	54.8719	11.0214	8.38236	20.5548	19.8041
SbPUB57	0.687344	0.732407	0.888448	0.930594	0.367362	0.804938	0.701374	0.618782
SbPUB58	30.1468	33.5461	21.5728	27.028	24.8408	44.5344	21.1325	21.6727
SbPUB59	0.914842	0.870338	0.300301	0.321642	0.739129	1.00335	0.552611	0.48261

## Sheet: promotic data
PUB ID	Gene Name	HN16-0h-1	HN16-0h-2	HN16-0h-3	HN16-24h-1	HN16-24h-2	HN16-24h-3	HN16-48h-1	HN16-48h-2	HN16-48h-1 1	HN16-72h-1	HN16-72h-2	HN16-72h-3	GZ-0h-1	GZ-0h-2	GZ-0h-3	GZ-24h-1	GZ-24h-2	GZ-24h-3	GZ-48h-1	GZ-48h-2	GZ-48h-3	GZ-72h-1	GZ-72h-2	GZ-72h-3
SbPUB8	SORBI_3001G306000		2.06829			1.48858			0.623728			1.21451			1.32469			0.68578			2.02707			1.26678
SbPUB3	SORBI_3008G136200		1.53564	1.56304		1.47007	1.351		0.816061	0.883675		1.12911	1.08733		1.13774	1.06138		0.633863	0.707425		2.20549	1.50057		1.34422	1.60238
SbPUB40	SORBI_3006G274933			0.550157			1.00426			0.710171			1.03481			1.5304			1.12573			1.05591			1.48368
SbPUB16	SORBI_3009G002800			1.9135			2.73951			0.420489			1.3363			0.77068			0.555643			2.23565			1.42854
SbPUB13	SORBI_3002G192101			2.25131			1.14356			0.542943			0.889393			1.14032			0.499998			3.18246			2.2815
SbPUB24	SORBI_3004G093100			2.4019			2.11889			0.247034			0.977639			1.51419			0.245516			4.32458			1.7135
SbPUB56	SORBI_3010G000900	1.19659	1.03828	1.33582	0.963245	0.967797	1.0075	0.907336	0.937552	0.940802	1.10186	1.06289	1.08497	0.960388	1.04232	1.09975	0.907856	0.989534	0.870954	1.1184	1.16825	1.15989	1.38708	1.26174	1.25213
SbPUB22	SORBI_3003G379800	1.28173	0.883564	1.05276	0.814382	0.715848	1.02622	0.995659	1.07138	1.00169	1.02551	0.950871	0.891617	1.05263	0.87676	1.25665	1.00712	0.99595	0.898836	1.01233	1.01664	1.43075	1.32513	1.07362	1.37204
SbPUB11	SORBI_3001G333100	1.5049	1.35976	1.40909	0.988714	1.06537	1.07326	1.01399	0.951759	0.871798	1.05238	1.03403	1.02085	0.979161	0.916834	0.975778	0.950714	1.06891	1.04735	1.09895	1.0941	1.22131	0.960274	0.998717	1.04478
SbPUB51	SORBI_3007G011400	1.04079	1.28175	1.41976	1.16325	1.19723	1.18951	0.882755	0.844637	0.806969	1.09805	1.10465	1.12014	1.2519	1.16793	1.29552	0.932507	0.853649	0.755729	1.09657	1.24898	1.53663	1.05383	1.06166	1.23128
SbPUB5	SORBI_3001G420500	1.70168	1.46871	1.87565	1.6026	2.13439	1.63026	0.638124	0.611937	0.597277	1.13176	1.13387	1.1328	1.5354	1.30706	1.56593	0.611992	0.668	0.578169	1.77638	1.93555	2.0734	1.43035	1.19768	1.49402
SbPUB2	SORBI_3008G089100	1.70664	2.76056		1.10663	0.98444		0.949373	0.72874		1.06846	1.13539		0.963377	0.952646		0.946693	0.907426		1.24168	1.54509		1.17891	1.29784
SbPUB28	SORBI_3004G358700	1.2593	1.1726		1.18987	0.858309		0.905385	0.984476		1.1571	1.32343		1.00077	0.939084		0.937344	1.08021		1.34498	1.01325		1.14026	0.82704
SbPUB21	SORBI_3003G008100	2.73888		1.50787	1.73595		1.39038	0.38934		0.83156	0.974502		0.910604	1.27264		1.19982	0.453622		0.677465	3.82376		2.1823	1.33338		1.41567
SbPUB18	SORBI_3009G153200	3.36085			1.6632			0.404841			0.982039			0.768369			0.378149			5.94466			0.76074
SbPUB59	SORBI_3010G174500	0.604957			0.948947			1.10268			0.804059			0.777811			1.44639			0.786176			0.802761
SbPUB48	SORBI_3007G014900	0.938283		0.987794	0.685049		0.704069	1.21034		1.14455	0.795794		0.804274	0.934116		0.866012	1.30086		1.36001	0.689817		0.705708	0.916756		0.950223
SbPUB38	SORBI_3004G350900	1.29374		1.14237	1.21064		0.91897	0.889782		0.804961	0.848726		0.920945	0.884937		0.7092	1.15886		1.40657	0.818331		0.690128	1.45515		1.48891
