# Supplementary material for: Genome-wide identification and expression analysis of the U-box E3 ubiquitin ligase gene family related to salt tolerance in sorghum (Sorghum bicolor L.)
Source: Front Plant Sci. 2023 Mar 17;14:1141617. doi: 10.3389/fpls.2023.1141617 (PMC10063820; doi:10.3389/fpls.2023.1141617)
Supplement: Supplementary file 7 [file Table_5.xlsx]

## Sheet: Sheet1
ID	Forward primer	Reverse primer
SbPUB42	TGCAGGTGTGCCAGTAGAAC	TTGCAGCAGAGATGGTCAGG
SbPUB41	TGAGCTGGGTTCTGCAAGAG	CTGACTGTGAAAGGGCGACT
SbPUB48	TGATTGGAAGTGGGTCACCG	ATGCCCGTTATGCACAGACA
SbPUB13	ACGAGTTCGGTCTGGTGTTC	GGGAGGAGGGAGAGCATGTA
SbPUB6	AGAAAGTGGCACGGACAGAG	ACTCTGCCGCTTTAGGAACC
SbPUB52	GAAGCTCCCACCACAGAGAC	CGCTCATAAGTCTGTCCGCT
SbPUB4	GCTCCCACCTCACTCAAGAC	GACTGTTGGGACCGGACAAA
SbPUB47	GTCTCTGCTAGTGCGCTTGA	CTTCTGGCTGAGGCATGGAA
SbPUB33	GAGAATGGTGTGGCTGTGGA	CTGCCGTTCTCAGCCATTTG
SbPUB16	AGCCCTTGTGCAATCGAGAA	GCTGCTCGAAGAAGCACTTG
SbPUB32	TCAAGAGGACCGGGAAATGC	CGAGTCTCTTCGTACGCCTC
SbPUB58	GCTAAGGTTGTGGATGCCCT	TATACGTTGCCGTAGCCACC
SbPUB50	GTGTCCGCTGATCTCGACTC	GTGCCATCATCCCCGGTAAG
SbPUB18	GCAAGAAACCCCGAGCCTAT	TTGCCCACGTAGTTCCTGTC
SbPUB49	GGCAATTTTGACCCGGTGAC	CTGTGCTCCTTCAGGTAGGC
SbPUB40	CAGTACGCCGAGAGGACGAG	TGGAGGTGGTGATGCAAGC
SbPUB3	AGCCCAAGCCTATTGTCCAC	AGCAATGCCGAAGTCTCCAA
Actin	AGCACCGAGCAGCATGAAGATT	AGCAAAGCAGCGAACGAAGAGT
